# Supplementary material for: TUBB2A and TM4SF1 Methylation Define Prognostic Subgroups in Adult-Type Diffuse Glioma
Source: Cancers (Basel). 2026 Feb 16;18(4):638. doi: 10.3390/cancers18040638 (PMC12938886; doi:10.3390/cancers18040638)
Supplement: Supplementary file 1 [file cancers-18-00638-s001.zip]

Archive with 5 entries (5 files):
- Supplementary TableS1_Subtype_labels_discovery (2).csv
- Supplementary TableS2_DiffMeth_GCIMP_vs_nonCIMP_Discovery_with_pvals.csv
- Supplementary TableS3_Full list of methylation–expression associations.csv
- Supplementary TableS4_Methylation_expression_coupling.csv
- Supplementary TableS5_Age_groups_validation.csv
