# Supplementary material for: TUBB2A and TM4SF1 Methylation Define Prognostic Subgroups in Adult-Type Diffuse Glioma
Source: Cancers (Basel). 2026 Feb 16;18(4):638. doi: 10.3390/cancers18040638 (PMC12938886; doi:10.3390/cancers18040638)
Supplement: Supplementary file 1 [file cancers-18-00638-s001.zip › Supplementary TableS1_Subtype_labels_discovery (2).csv]

Sample	Fraction	Subtype
TCGA.02.0047.01	0.179854286682481	Non-CIMP
TCGA.02.0055.01	0.195950525245679	Non-CIMP
TCGA.02.2483.01	0.269585838909122	G-CIMP
TCGA.02.2485.01	0.23606640691174	G-CIMP
TCGA.02.2486.01	0.232000677621548	G-CIMP
TCGA.06.0125.01	0.225093188749576	G-CIMP
TCGA.06.0129.01	0.223907150118604	G-CIMP
TCGA.06.0130.01	0.207673414076395	G-CIMP
TCGA.06.0141.01	0.198627234980086	Non-CIMP
TCGA.06.0878.01	0.168967561615991	Non-CIMP
TCGA.06.0882.01	0.18912509528246	Non-CIMP
TCGA.06.2557.01	0.21775218090963	G-CIMP
TCGA.06.2558.01	0.184975014821716	Non-CIMP
TCGA.06.2559.01	0.175235030066909	Non-CIMP
TCGA.06.2561.01	0.202270032187024	G-CIMP
TCGA.06.2562.01	0.232912678919285	G-CIMP
TCGA.06.2563.01	0.234860675870246	G-CIMP
TCGA.06.2564.01	0.204116202252901	G-CIMP
TCGA.06.2565.01	0.236744028460105	G-CIMP
TCGA.06.2567.01	0.194376217498094	Non-CIMP
TCGA.06.2569.01	0.225035995595833	G-CIMP
TCGA.06.2570.01	0.229016685017363	G-CIMP
TCGA.12.0821.01	0.126461121463663	Non-CIMP
TCGA.12.1597.01	0.261075815332486	G-CIMP
TCGA.12.3650.01	0.212264950025411	G-CIMP
TCGA.12.3652.01	0.196611605252012	Non-CIMP
TCGA.12.3653.01	0.21690522571356	G-CIMP
TCGA.14.0736.01	0.172045743329098	Non-CIMP
TCGA.14.0787.01	0.244092487507411	G-CIMP
TCGA.14.0789.01	0.19734056068434	Non-CIMP
TCGA.14.0790.01	0.253917167781824	G-CIMP
TCGA.14.0817.01	0.206741763360718	G-CIMP
TCGA.14.1034.01	0.222410434488016	G-CIMP
TCGA.14.1402.01	0.238417887693741	G-CIMP
TCGA.14.1823.01	0.236893368340815	G-CIMP
TCGA.14.1825.01	0.153989496866	Non-CIMP
TCGA.14.1829.01	0.195917330171099	Non-CIMP
TCGA.14.2554.01	0.214975436218872	G-CIMP
TCGA.16.0846.01	0.218345049546879	G-CIMP
TCGA.16.1045.01	0.184466841704074	Non-CIMP
TCGA.19.0957.01	0.198865080037266	Non-CIMP
TCGA.19.1389.01	0.190245971162002	Non-CIMP
TCGA.19.1390.01	0.180147370204116	Non-CIMP
TCGA.19.1787.01	0.229544299508724	G-CIMP
TCGA.19.2619.01	0.218532949347789	G-CIMP
TCGA.19.2620.01	0.235812298831103	G-CIMP
TCGA.19.2624.01	0.194053870913095	Non-CIMP
TCGA.19.2625.01	0.192004742949098	Non-CIMP
TCGA.19.2629.01	0.267236998136541	G-CIMP
TCGA.27.1830.01	0.207004748982361	G-CIMP
TCGA.27.1831.01	0.197848733801982	Non-CIMP
TCGA.27.1832.01	0.205912248009487	G-CIMP
TCGA.27.1834.01	0.197001778605912	Non-CIMP
TCGA.27.1835.01	0.193868044380452	Non-CIMP
TCGA.27.1837.01	0.184043364106039	Non-CIMP
TCGA.27.2519.01	0.203777420174473	G-CIMP
TCGA.27.2521.01	0.230117726772254	G-CIMP
TCGA.27.2523.01	0.237232150419243	G-CIMP
TCGA.27.2524.01	0.228931989497756	G-CIMP
TCGA.27.2526.01	0.208301567132571	G-CIMP
TCGA.27.2528.01	0.222918607605658	G-CIMP
TCGA.28.1747.01	0.199119166596087	Non-CIMP
TCGA.28.1753.01	0.195696374110471	Non-CIMP
TCGA.28.2499.01	0.22994833573304	G-CIMP
TCGA.28.2509.01	0.226853028377806	G-CIMP
TCGA.28.2513.01	0.194714999576522	Non-CIMP
TCGA.28.2514.01	0.191920047429491	Non-CIMP
TCGA.32.1970.01	0.196747692047091	Non-CIMP
TCGA.32.1982.01	0.207419327517574	G-CIMP
TCGA.32.2615.01	0.194646789767915	Non-CIMP
TCGA.32.2616.01	0.197425256203947	Non-CIMP
TCGA.32.2632.01	0.21285786888023	G-CIMP
TCGA.32.2634.01	0.211145930380283	G-CIMP
TCGA.32.2638.01	0.233420852036927	G-CIMP
TCGA.32.4213.01	0.184382146184467	Non-CIMP
TCGA.41.2571.01	0.207673414076395	G-CIMP
TCGA.41.2572.01	0.231407758766729	G-CIMP
TCGA.41.3915.01	0.198289005590378	Non-CIMP
TCGA.41.4097.01	0.231134073007538	G-CIMP
