# Supplementary material for: TUBB2A and TM4SF1 Methylation Define Prognostic Subgroups in Adult-Type Diffuse Glioma
Source: Cancers (Basel). 2026 Feb 16;18(4):638. doi: 10.3390/cancers18040638 (PMC12938886; doi:10.3390/cancers18040638)
Supplement: Supplementary file 1 [file cancers-18-00638-s001.zip › Supplementary TableS2_DiffMeth_GCIMP_vs_nonCIMP_Discovery_with_pvals.csv]

Gene	pval	mean_GCIMP	mean_nonCIMP	Mean_Diff	Direction	padj
P4HA2	7.42492839030703e-35	0.423006619769181	0.13757210802518	0.285434511744001	Hypermethylated in G-CIMP	8.76587045759649e-31
TET2	9.94699467551706e-30	0.331070076701745	0.0781785600871768	0.252891516614568	Hypermethylated in G-CIMP	5.87171095695772e-26
MOXD1	1.4186211852082e-26	0.427833728022033	0.14610222729903	0.281731500723003	Hypermethylated in G-CIMP	5.58274723752266e-23
NUDT4	3.72619801159334e-26	0.389019817155301	0.128617619737703	0.260402197417598	Hypermethylated in G-CIMP	1.09978734312177e-22
KCNQ4	5.5673285606527e-26	0.512956329115739	0.140960814184709	0.37199551493103	Hypermethylated in G-CIMP	1.14142246346324e-22
PPP1R14A	5.80089342773117e-26	0.28528134273101	0.106219505917284	0.179061836813726	Hypermethylated in G-CIMP	1.14142246346324e-22
RASGRP2	2.04436938330068e-24	0.388245906236903	0.194437493140748	0.193808413096156	Hypermethylated in G-CIMP	3.44797499132112e-21
SERPINE2	6.63340951307791e-24	0.20405537665401	0.033504745297938	0.170550631356072	Hypermethylated in G-CIMP	9.78925408892472e-21
DIRAS1	4.52150173193758e-23	0.424473910252641	0.259728555478779	0.164745354773863	Hypermethylated in G-CIMP	5.33808494472551e-20
PPP1CA	4.28959920639763e-23	0.47612408849352	0.193456988888536	0.282667099604984	Hypermethylated in G-CIMP	5.33808494472551e-20
KCNS2	7.99119466752128e-23	0.372224645069219	0.156728277298445	0.215496367770774	Hypermethylated in G-CIMP	8.57673129497784e-20
ISYNA1	5.88542980037604e-22	0.267032296003579	0.0736894944581457	0.193342801545433	Hypermethylated in G-CIMP	5.7902820186033e-19
FAM57A	1.1026478538189e-21	0.336491928027598	0.0750739340456405	0.261417993981957	Hypermethylated in G-CIMP	1.00137388939892e-18
RAP1GAP	3.29623684968912e-21	0.415787201386107	0.12197489176005	0.293812309626057	Hypermethylated in G-CIMP	2.77966944624499e-18
UAP1L1	4.38246187108667e-21	0.357610676826574	0.170199229577717	0.187411447248858	Hypermethylated in G-CIMP	3.44928965666995e-18
MRAP2	6.85053187861087e-21	0.227230723988283	0.0939964665964971	0.133234257391786	Hypermethylated in G-CIMP	5.05483620993e-18
GALNT7	7.79835878882001e-21	0.420073735007944	0.2143172235243	0.205756511483645	Hypermethylated in G-CIMP	5.41573081534171e-18
PPP2R5A	1.34208424127475e-20	0.258266038640168	0.102342121631761	0.155923917008407	Hypermethylated in G-CIMP	8.33928765920512e-18
TPM4	1.29511509076241e-20	0.346480869103117	0.172806237706374	0.173674631396743	Hypermethylated in G-CIMP	8.33928765920512e-18
HDAC3	2.82332132878495e-20	0.279669200534349	0.083512065617905	0.196157134916444	Hypermethylated in G-CIMP	1.58655460936804e-17
PWWP2B	2.94517779754288e-20	0.34820680415841	0.149714216617695	0.198492587540716	Hypermethylated in G-CIMP	1.58655460936804e-17
TNFRSF1B	2.95647987515643e-20	0.29277138658414	0.0848431051677343	0.207928281416406	Hypermethylated in G-CIMP	1.58655460936804e-17
PER2	3.2786827719973e-20	0.178879886894657	0.0542227071858255	0.124657179708831	Hypermethylated in G-CIMP	1.6829621220087e-17
CR1	4.95511407598444e-20	0.419577709450452	0.15624794129262	0.263329768157832	Hypermethylated in G-CIMP	2.43750319921135e-17
DHDDS	6.3298074978667e-20	0.199127114908022	0.0602066615232935	0.138920453384728	Hypermethylated in G-CIMP	2.98918829279257e-17
ATIC	1.19827991153047e-19	0.308103696792301	0.123700282319005	0.184403414473296	Hypermethylated in G-CIMP	5.44111255212641e-17
BNC1	1.37772658923393e-19	0.483340163656356	0.20286588712953	0.280474276526826	Hypermethylated in G-CIMP	6.02423707870215e-17
DLG1	1.50219464576717e-19	0.198345271216434	0.0374965681983183	0.160848703018116	Hypermethylated in G-CIMP	6.33389642425971e-17
CYFIP1	1.94344300245279e-19	0.408205819336131	0.173908108886955	0.234297710449176	Hypermethylated in G-CIMP	7.91182347826125e-17
FLT4	2.06278074717841e-19	0.446072873103384	0.146062390755059	0.300010482348325	Hypermethylated in G-CIMP	8.11772983372944e-17
KIAA1984	2.76458233551006e-19	0.244864990815994	0.0695273615767278	0.175337629239266	Hypermethylated in G-CIMP	1.05285996945264e-16
CORIN	4.75875026316657e-19	0.278055238951448	0.0904242386573345	0.187631000294113	Hypermethylated in G-CIMP	1.75568142521702e-16
GLS2	8.72342227726563e-19	0.385543862378464	0.116161056916262	0.269382805462202	Hypermethylated in G-CIMP	3.12087040622418e-16
MAP4K2	9.40893564076386e-19	0.408894944900078	0.208556382334494	0.200338562565584	Hypermethylated in G-CIMP	3.26711453455465e-16
FPR2	1.12047082227215e-18	0.650138462096928	0.352111971213747	0.298026490883181	Hypermethylated in G-CIMP	3.77950815078428e-16
FAM124B	1.54684448504828e-18	0.356383989189523	0.109128833484413	0.24725515570511	Hypermethylated in G-CIMP	5.07279055291112e-16
EPB41L4B	2.07362645078642e-18	0.192565255408041	0.069561121807791	0.12300413360025	Hypermethylated in G-CIMP	6.61654969675256e-16
PLAUR	2.58088075401452e-18	0.264533440188164	0.0946250458694608	0.169908394318703	Hypermethylated in G-CIMP	8.01838899523565e-16
DHRS12	2.85956368182715e-18	0.215040037077123	0.0617661859907883	0.153273851086335	Hypermethylated in G-CIMP	8.44000220691282e-16
FTH1	2.80174915683599e-18	0.443466678667218	0.213810302007882	0.229656376659336	Hypermethylated in G-CIMP	8.44000220691282e-16
FOLH1	3.19731275139488e-18	0.25270118203854	0.099659295583638	0.153041886454903	Hypermethylated in G-CIMP	9.20670105926047e-16
TWSG1	3.94728244446044e-18	0.366898967360905	0.151975491155727	0.214923476205178	Hypermethylated in G-CIMP	1.10788062948778e-15
ZNF329	4.03514035812084e-18	0.23328300055165	0.0376908986123515	0.195592101939298	Hypermethylated in G-CIMP	1.10788062948778e-15
SLC4A11	4.48586262321864e-18	0.564413303131927	0.259699362608518	0.304713940523409	Hypermethylated in G-CIMP	1.20363850294817e-15
RALGDS	5.17235957121663e-18	0.306995022731314	0.103767098218386	0.203227924512928	Hypermethylated in G-CIMP	1.35699726883963e-15
NAB1	5.58722150187349e-18	0.224108964653591	0.0829911361937531	0.141117828459838	Hypermethylated in G-CIMP	1.43397254458953e-15
LILRA1	7.5022111556325e-18	0.477276373116863	0.320371416134629	0.156904956982234	Hypermethylated in G-CIMP	1.8844915936893e-15
XYLB	8.01610108559175e-18	0.201132521438975	0.0877826810341707	0.113349840404805	Hypermethylated in G-CIMP	1.97162686284367e-15
GCET2	8.48830860134599e-18	0.489921265734179	0.234745612335977	0.255175653398202	Hypermethylated in G-CIMP	2.04516268056104e-15
FBXO27	1.13755125548943e-17	0.269712286054519	0.0962702218794972	0.173442064175022	Hypermethylated in G-CIMP	2.68598602446164e-15
ANGPT1	1.20565693520881e-17	0.490482875997413	0.236298792008462	0.254184083988951	Hypermethylated in G-CIMP	2.79097760334808e-15
B4GALT1	1.4084775883637e-17	0.629885453772082	0.489637191158497	0.140248262613585	Hypermethylated in G-CIMP	3.13745026570224e-15
HOXC11	1.39085885491979e-17	0.383328190961266	0.119041139945678	0.264287051015588	Hypermethylated in G-CIMP	3.13745026570224e-15
LAMA1	1.45028605598339e-17	0.190611922014959	0.0454494688833977	0.145162453131561	Hypermethylated in G-CIMP	3.17075503276665e-15
DUSP1	1.61159283100244e-17	0.445529798946258	0.192218910004079	0.253310888942179	Hypermethylated in G-CIMP	3.45935726596634e-15
KCNA3	1.70456809322559e-17	0.621619885259642	0.330885452451592	0.29073443280805	Hypermethylated in G-CIMP	3.59359480511094e-15
DOCK3	2.03367200731485e-17	0.172846809233598	0.0628870907925486	0.109959718441049	Hypermethylated in G-CIMP	4.16527166732361e-15
FGF20	2.04629643151592e-17	0.192074071968494	0.0444079590473094	0.147666112921184	Hypermethylated in G-CIMP	4.16527166732361e-15
CITED4	3.3383505282456e-17	0.221005059348132	0.0551213891452555	0.165883670202877	Hypermethylated in G-CIMP	6.68009598923178e-15
HOXB4	3.42414049888966e-17	0.34146004688226	0.128442284330113	0.213017762552147	Hypermethylated in G-CIMP	6.73756712164855e-15
ATP1A1	3.73301479378764e-17	0.329907219622947	0.134007992789504	0.195899226833443	Hypermethylated in G-CIMP	7.2249135500749e-15
SQRDL	4.31579968272814e-17	0.200235838795966	0.0497144048597819	0.150521433936184	Hypermethylated in G-CIMP	8.218117911982e-15
GNAI2	4.5955794090878e-17	0.414269595346248	0.172267821934302	0.242001773411946	Hypermethylated in G-CIMP	8.47740789120165e-15
TNFRSF4	4.52382424231909e-17	0.451775279992394	0.218926999908733	0.23284828008366	Hypermethylated in G-CIMP	8.47740789120165e-15
BAI1	6.05384178799903e-17	0.439307918745142	0.27013711710893	0.169170801636211	Hypermethylated in G-CIMP	1.09956394075564e-14
IER3	7.32996622972852e-17	0.35347397220018	0.124802390466497	0.228671581733683	Hypermethylated in G-CIMP	1.31117547436629e-14
PRKAA2	7.50106473561364e-17	0.300447256616216	0.143660334445932	0.156786922170284	Hypermethylated in G-CIMP	1.32175478012917e-14
ZSCAN1	9.55094365025441e-17	0.236122410760178	0.0527816534106544	0.183340757349524	Hypermethylated in G-CIMP	1.65821236374858e-14
CD53	1.0050800567876e-16	0.40657178600828	0.174757382671764	0.231814403336516	Hypermethylated in G-CIMP	1.71970654354123e-14
ANKRD5	1.09361918781454e-16	0.138223617913546	0.0343999826137547	0.103823635299791	Hypermethylated in G-CIMP	1.820753261446e-14
CNTN2	1.12582575034353e-16	0.312465416528294	0.126793431292867	0.185671985235427	Hypermethylated in G-CIMP	1.820753261446e-14
FCER2	1.11700744613922e-16	0.49045021764558	0.236928507703835	0.253521709941746	Hypermethylated in G-CIMP	1.820753261446e-14
PLLP	1.11255900143407e-16	0.342293269975059	0.121015821677004	0.221277448298055	Hypermethylated in G-CIMP	1.820753261446e-14
C22orf15	1.21638581467476e-16	0.537419587150199	0.391383520824691	0.146036066325508	Hypermethylated in G-CIMP	1.94062850379057e-14
MACC1	1.23388615895367e-16	0.573723382263737	0.336265717687908	0.237457664575829	Hypermethylated in G-CIMP	1.94230133234761e-14
DAB2IP	1.63827383675193e-16	0.556123717153419	0.340602974192306	0.215520742961113	Hypermethylated in G-CIMP	2.54492906798596e-14
SEPT1	1.70963457287747e-16	0.637942433169059	0.423458808590017	0.214483624579043	Hypermethylated in G-CIMP	2.62129165810278e-14
GNA14	1.91872005534235e-16	0.37578998383537	0.151697373354718	0.224092610480653	Hypermethylated in G-CIMP	2.90415499658612e-14
LAIR1	2.11529876388287e-16	0.639398720508538	0.414540774985877	0.224857945522661	Hypermethylated in G-CIMP	3.16116673498749e-14
CYGB	2.82386575756675e-16	0.598435608731592	0.430270427169667	0.168165181561925	Hypermethylated in G-CIMP	4.16731989172913e-14
IMPDH1	3.1910451153024e-16	0.396906282306863	0.183267389458002	0.213638892848861	Hypermethylated in G-CIMP	4.65104674460001e-14
BMP3	3.2798838404698e-16	0.297146163671141	0.0746383924148328	0.222507771256308	Hypermethylated in G-CIMP	4.72223275860811e-14
THBS1	3.53752552493196e-16	0.370780873528942	0.170489319595037	0.200291553933905	Hypermethylated in G-CIMP	5.03181040329479e-14
IPCEF1	3.71271704818623e-16	0.553243755816606	0.333740235086804	0.219503520729802	Hypermethylated in G-CIMP	5.21813541320079e-14
GPR133	4.22906504972603e-16	0.428192441520218	0.208662111282093	0.219530330238125	Hypermethylated in G-CIMP	5.87392258553711e-14
NKX3-2	5.05260674900842e-16	0.546278200036888	0.237562977523749	0.308715222513139	Hypermethylated in G-CIMP	6.93617154404575e-14
SLC18A3	5.42760085143631e-16	0.26525536028289	0.0950064714610359	0.170248888821854	Hypermethylated in G-CIMP	7.36531674161576e-14
ESPN	5.84588369722694e-16	0.191385713244883	0.0569217048392198	0.134464008405663	Hypermethylated in G-CIMP	7.84278442380242e-14
FAM105A	6.26193646074669e-16	0.342947261981524	0.0955181186041656	0.247429143377358	Hypermethylated in G-CIMP	8.30656425343545e-14
DMBT1	7.38524574280999e-16	0.516947269687874	0.342416743897541	0.174530525790333	Hypermethylated in G-CIMP	9.68780124884608e-14
CXCR2	8.96560496827903e-16	0.62706485458789	0.35407936110196	0.27298549348593	Hypermethylated in G-CIMP	1.16316409071981e-13
H2AFY	9.15526806228017e-16	0.429296711581721	0.190738611928366	0.238558099653355	Hypermethylated in G-CIMP	1.17485972547043e-13
CNTD2	9.54541626544785e-16	0.395318800263397	0.24045589501909	0.154862905244307	Hypermethylated in G-CIMP	1.211754671289e-13
PRKCZ	9.86764197747614e-16	0.277554492595048	0.0805384068086896	0.197016085786359	Hypermethylated in G-CIMP	1.23933384240514e-13
FOXO1	1.0003121335468e-15	0.370637289689	0.190177294828024	0.180459994860976	Hypermethylated in G-CIMP	1.24312474196352e-13
NINL	1.04712746959574e-15	0.559847565956413	0.282346319691817	0.277501246264596	Hypermethylated in G-CIMP	1.28774863604659e-13
TRH	1.09605045340834e-15	0.383454652089931	0.139650811678746	0.243803840411185	Hypermethylated in G-CIMP	1.33401769617927e-13
GOLM1	1.27934036259739e-15	0.526938814001418	0.237259821321994	0.289678992679424	Hypermethylated in G-CIMP	1.54121350212497e-13
EHHADH	1.38679575356791e-15	0.431423991757318	0.191438807797004	0.239985183960314	Hypermethylated in G-CIMP	1.63725106666228e-13
KIAA1324	1.38303974418286e-15	0.268110317635915	0.117069027028069	0.151041290607846	Hypermethylated in G-CIMP	1.63725106666228e-13
KCNE3	1.4413686744803e-15	0.451484577341387	0.216720982743393	0.234763594597994	Hypermethylated in G-CIMP	1.68483154167469e-13
ATP5G2	1.71101341014541e-15	0.462815834322962	0.224933449166976	0.237882385155985	Hypermethylated in G-CIMP	1.98041414903694e-13
CST7	1.75482813115359e-15	0.718357315545571	0.45171622314604	0.26664109239953	Hypermethylated in G-CIMP	2.01140785596109e-13
CXCL1	1.80956973956499e-15	0.318155620706449	0.127631917728705	0.190523702977744	Hypermethylated in G-CIMP	2.05420964858695e-13
CAMK1G	1.85970605614296e-15	0.311417439795532	0.146396209627271	0.165021230168261	Hypermethylated in G-CIMP	2.05522824763826e-13
PDE4DIP	1.84589142039908e-15	0.272782483795878	0.114441483274623	0.158341000521255	Hypermethylated in G-CIMP	2.05522824763826e-13
SLC6A15	1.86269204215901e-15	0.372412132621239	0.154429156380029	0.21798297624121	Hypermethylated in G-CIMP	2.05522824763826e-13
MYO1F	1.90727434137401e-15	0.199906045786956	0.0775774170918547	0.122328628695102	Hypermethylated in G-CIMP	2.08493341428348e-13
ECE1	1.93362259274932e-15	0.605310784880381	0.344928367645161	0.26038241723522	Hypermethylated in G-CIMP	2.09434388348609e-13
CD8A	1.96116919733347e-15	0.20377230247181	0.0772926972048193	0.126479605266991	Hypermethylated in G-CIMP	2.10486941306536e-13
GYPC	2.00361777015551e-15	0.23475128799187	0.065358570420952	0.169392717570918	Hypermethylated in G-CIMP	2.13105508058162e-13
FANCE	2.60924872309959e-15	0.188929790444679	0.0771183352847926	0.111811455159887	Hypermethylated in G-CIMP	2.75042771651016e-13
CLEC11A	2.88717384454555e-15	0.426654723861069	0.22581345997928	0.200841263881789	Hypermethylated in G-CIMP	3.01645791227476e-13
MYBL2	2.92286274696087e-15	0.342652818329639	0.13034564733019	0.212307170999448	Hypermethylated in G-CIMP	3.02695768338772e-13
GNG8	3.26592753468129e-15	0.189702330279829	0.0406625156028323	0.149039814676997	Hypermethylated in G-CIMP	3.35282960647368e-13
NKAIN4	3.72183504590589e-15	0.173715921300786	0.0705416931159772	0.103174228184809	Hypermethylated in G-CIMP	3.7879297027556e-13
PODXL2	3.9744636924903e-15	0.318347193778003	0.13488113706743	0.183466056710573	Hypermethylated in G-CIMP	3.99191493136164e-13
SUSD3	3.98988617567909e-15	0.50963703455934	0.237557580025752	0.272079454533589	Hypermethylated in G-CIMP	3.99191493136164e-13
CDC42EP3	4.12460534514193e-15	0.252687930600029	0.0768039237531745	0.175884006846855	Hypermethylated in G-CIMP	4.09202442897022e-13
RASL10A	4.16590126667932e-15	0.663269050278679	0.398697242948293	0.264571807330386	Hypermethylated in G-CIMP	4.09855252953467e-13
HCK	4.44088140861319e-15	0.299032320925499	0.111813850472666	0.187218470452833	Hypermethylated in G-CIMP	4.31127012678773e-13
KCNA4	4.49166716580459e-15	0.289001088901935	0.10313838102687	0.185862707875065	Hypermethylated in G-CIMP	4.31127012678773e-13
LIF	4.46963540596554e-15	0.673209833906957	0.481604298841792	0.191605535065165	Hypermethylated in G-CIMP	4.31127012678773e-13
HOXA11AS	5.03977399415148e-15	0.495978175163504	0.236804283039769	0.259173892123735	Hypermethylated in G-CIMP	4.75996574199619e-13
SULT1A3	5.00231464172715e-15	0.258856658733104	0.120349096343792	0.138507562389312	Hypermethylated in G-CIMP	4.75996574199619e-13
CYB5R1	5.14020656815725e-15	0.216782664358144	0.0430449514970853	0.173737712861059	Hypermethylated in G-CIMP	4.81629196378289e-13
OSGIN2	5.49839927456386e-15	0.161724297724782	0.0592731038911693	0.102451193833612	Hypermethylated in G-CIMP	5.11134660122054e-13
WNK2	5.96753007976738e-15	0.345453649488266	0.122796641644805	0.222657007843462	Hypermethylated in G-CIMP	5.50411407201045e-13
KCNA5	6.07852971414285e-15	0.210741059853946	0.071748461864947	0.138992597988999	Hypermethylated in G-CIMP	5.56303269807523e-13
DLK2	6.33186850279329e-15	0.198088306336064	0.0519503811021045	0.146137925233959	Hypermethylated in G-CIMP	5.68479966631565e-13
NAGA	6.35603554085775e-15	0.356099027297154	0.170421807250177	0.185677220046977	Hypermethylated in G-CIMP	5.68479966631565e-13
RASSF1	6.30957650625683e-15	0.527552316718313	0.326129957519631	0.201422359198682	Hypermethylated in G-CIMP	5.68479966631565e-13
CSNK1D	6.45312638370511e-15	0.271516200190049	0.140653758805565	0.130862441384484	Hypermethylated in G-CIMP	5.72824135985131e-13
ARHGAP15	6.75690519527389e-15	0.554204478120463	0.387872854877851	0.166331623242611	Hypermethylated in G-CIMP	5.909038721141e-13
NET1	6.74666228137267e-15	0.510008141083963	0.279721643450796	0.230286497633167	Hypermethylated in G-CIMP	5.909038721141e-13
SLC27A6	7.02979898754008e-15	0.415200544228239	0.177819260335901	0.237381283892338	Hypermethylated in G-CIMP	6.10248579756604e-13
PNMT	7.09733146372201e-15	0.7540563907038	0.621169244040799	0.132887146663001	Hypermethylated in G-CIMP	6.11613834019723e-13
B4GALT6	8.14767035366746e-15	0.432257015792328	0.190281617224405	0.241975398567923	Hypermethylated in G-CIMP	6.92024433060417e-13
CLIP4	8.09208935835053e-15	0.309431411687242	0.123292432848754	0.186138978838488	Hypermethylated in G-CIMP	6.92024433060417e-13
RBM38	8.59169601059344e-15	0.363421064637842	0.204921727257894	0.158499337379949	Hypermethylated in G-CIMP	7.24525450721901e-13
BTBD11	9.90891542061995e-15	0.118205672416619	0.0273517508659734	0.0908539215506453	Hypermethylated in G-CIMP	8.23249425982043e-13
PKP2	9.97025978830768e-15	0.499279546919481	0.210483585911295	0.288795961008186	Hypermethylated in G-CIMP	8.23249425982043e-13
TLR2	9.97159646920483e-15	0.406805612001415	0.147826198123747	0.258979413877669	Hypermethylated in G-CIMP	8.23249425982043e-13
ACVR1C	1.1709211971651e-14	0.175843846716337	0.0491934056947473	0.126650441021589	Hypermethylated in G-CIMP	9.55058838422375e-13
ALKBH7	1.17299281357991e-14	0.478590744634144	0.239654403941667	0.238936340692477	Hypermethylated in G-CIMP	9.55058838422375e-13
ACOT12	1.18531963177632e-14	0.164204214723438	0.0326700913838704	0.131534123339568	Hypermethylated in G-CIMP	9.55268581741575e-13
POPDC3	1.18943318241582e-14	0.207803647548117	0.0714501209460027	0.136353526602115	Hypermethylated in G-CIMP	9.55268581741575e-13
FAM20A	1.20513803079487e-14	0.17960971138698	0.0267382380709812	0.152871473315999	Hypermethylated in G-CIMP	9.61341864294884e-13
PPM1M	1.22458908998059e-14	0.682970799628238	0.52055325170743	0.162417547920808	Hypermethylated in G-CIMP	9.7030193263831e-13
SIRPG	1.25461766028198e-14	0.288168667519978	0.129401829472654	0.158766838047323	Hypermethylated in G-CIMP	9.87467739819274e-13
CDH15	1.34264218354667e-14	0.479468516367289	0.341129783035565	0.138338733331724	Hypermethylated in G-CIMP	1.04975057079152e-12
ABCA5	1.35229433374105e-14	0.345178369957535	0.141300894761096	0.203877475196439	Hypermethylated in G-CIMP	1.05034124369387e-12
GMEB1	1.38793609584253e-14	0.285544471921475	0.151372334714831	0.134172137206645	Hypermethylated in G-CIMP	1.0709786632364e-12
PTHLH	1.48305976195196e-14	0.647928685879503	0.403994279077198	0.243934406802305	Hypermethylated in G-CIMP	1.13694828244187e-12
SPON1	1.51774041721533e-14	0.461983040197141	0.266315744073258	0.195667296123883	Hypermethylated in G-CIMP	1.15602860423511e-12
FSTL5	1.56948888354145e-14	0.2493397605635	0.0798663515914055	0.169473408972094	Hypermethylated in G-CIMP	1.18778113840323e-12
PITPNM2	1.58552637883004e-14	0.640097551313617	0.404245321781861	0.235852229531756	Hypermethylated in G-CIMP	1.19227544130366e-12
C20orf54	1.80429334034455e-14	0.557700616037462	0.357827893580815	0.199872722456647	Hypermethylated in G-CIMP	1.3481953908929e-12
DKK3	2.0332807786641e-14	0.671533129355761	0.520543795385834	0.150989333969927	Hypermethylated in G-CIMP	1.50030705455677e-12
LPAR2	2.0288452876009e-14	0.616072052004587	0.376856016112577	0.23921603589201	Hypermethylated in G-CIMP	1.50030705455677e-12
GCNT1	2.17887655012012e-14	0.51496195452539	0.249863259579125	0.265098694946266	Hypermethylated in G-CIMP	1.59775258078995e-12
IL28RA	2.40298924705002e-14	0.399573451595627	0.250015877641193	0.149557573954434	Hypermethylated in G-CIMP	1.7512154969551e-12
MAP4K1	2.41808534625275e-14	0.660934300982175	0.391614655387506	0.269319645594669	Hypermethylated in G-CIMP	1.75140586489939e-12
CDK18	2.48997848160002e-14	0.530637386485025	0.356622071604727	0.174015314880297	Hypermethylated in G-CIMP	1.7816173305315e-12
MAPK15	2.48043929216334e-14	0.349925254042006	0.149137626776825	0.20078762726518	Hypermethylated in G-CIMP	1.7816173305315e-12
IL12RB2	2.52563488645787e-14	0.768383511815694	0.499835163314096	0.268548348501598	Hypermethylated in G-CIMP	1.79624370298323e-12
C2orf58	2.57882411404925e-14	0.487933633150829	0.265966511847469	0.22196712130336	Hypermethylated in G-CIMP	1.82308967008775e-12
SLC9A3R2	2.60704426010084e-14	0.767030977426794	0.539412601774692	0.227618375652102	Hypermethylated in G-CIMP	1.83206931754467e-12
LRMP	2.89479077958886e-14	0.678449711564706	0.418159985635474	0.260289725929232	Hypermethylated in G-CIMP	2.0222426002264e-12
TUSC3	2.94896233807326e-14	0.222038762861135	0.0851196100672878	0.136919152793847	Hypermethylated in G-CIMP	2.04796760960546e-12
NUDT8	3.07429584687095e-14	0.192524758122865	0.0874384702910953	0.10508628783177	Hypermethylated in G-CIMP	2.12252261802096e-12
DEGS2	3.40889672301466e-14	0.214613684121797	0.0548786952851575	0.159734988836639	Hypermethylated in G-CIMP	2.32632570589082e-12
PLIN3	3.40316992515797e-14	0.145788419429241	0.0513432353475918	0.0944451840816493	Hypermethylated in G-CIMP	2.32632570589082e-12
SLC16A3	3.46828541978541e-14	0.60053957415481	0.401266579744195	0.199272994410615	Hypermethylated in G-CIMP	2.35325158999923e-12
ESR2	3.70614907671844e-14	0.140571125085077	0.0143242425946804	0.126246882490397	Hypermethylated in G-CIMP	2.44440201115855e-12
HTATIP2	3.62493501017773e-14	0.672065316700498	0.438310925122485	0.233754391578013	Hypermethylated in G-CIMP	2.44440201115855e-12
PMEPA1	3.6993540618817e-14	0.581976552255812	0.421433337713387	0.160543214542425	Hypermethylated in G-CIMP	2.44440201115855e-12
STMN2	3.68705239787281e-14	0.352674808325404	0.158240164572714	0.19443464375269	Hypermethylated in G-CIMP	2.44440201115855e-12
SV2B	3.67240085203649e-14	0.101368851644099	0.0210239151925201	0.0803449364515791	Hypermethylated in G-CIMP	2.44440201115855e-12
POU2F2	3.74639746043845e-14	0.292533376055446	0.131971051484436	0.16056232457101	Hypermethylated in G-CIMP	2.45722046766313e-12
CBX2	4.17959020958947e-14	0.57516765428307	0.342329494930037	0.232838159353033	Hypermethylated in G-CIMP	2.72620121626592e-12
CLIC3	4.35280901813736e-14	0.302926494356808	0.180930808862316	0.121995685494493	Hypermethylated in G-CIMP	2.82358589385328e-12
PLAC2	4.40562449496014e-14	0.528148651085228	0.316997867111389	0.211150783973839	Hypermethylated in G-CIMP	2.84222966051909e-12
CACNA2D2	4.74479816978351e-14	0.573352312405052	0.429671243279563	0.143681069125489	Hypermethylated in G-CIMP	3.04440691263392e-12
NEFM	5.31020580854376e-14	0.533421736378065	0.241677436216983	0.291744300161082	Hypermethylated in G-CIMP	3.38877242030636e-12
GIMAP1	5.58037779454219e-14	0.564036714489774	0.299612953911207	0.264423760578567	Hypermethylated in G-CIMP	3.52309840868263e-12
HLA-DMA	5.57032308023103e-14	0.590071833808004	0.394173228644783	0.195898605163221	Hypermethylated in G-CIMP	3.52309840868263e-12
COG2	5.86880160270118e-14	0.353331487159194	0.165663319366587	0.187668167792606	Hypermethylated in G-CIMP	3.68548253837713e-12
PTPRJ	6.50832053206347e-14	0.350857010902459	0.211988393987628	0.138868616914831	Hypermethylated in G-CIMP	4.06546202124557e-12
DUSP23	6.75023330673434e-14	0.091831679298341	0.0278057646271095	0.0640259146712315	Hypermethylated in G-CIMP	4.1866491237991e-12
FGF17	6.77325074238208e-14	0.183870408434622	0.0770621513329466	0.106808257101676	Hypermethylated in G-CIMP	4.1866491237991e-12
RRAD	6.90040824765334e-14	0.356290961024606	0.213228917887836	0.14306204313677	Hypermethylated in G-CIMP	4.24303227978101e-12
MEGF11	7.13890763309465e-14	0.382776427463823	0.147259124618154	0.235517302845669	Hypermethylated in G-CIMP	4.36694007856556e-12
ICAM3	7.54013206557458e-14	0.627796680429784	0.439493553107148	0.188303127322636	Hypermethylated in G-CIMP	4.58859789516358e-12
DUOXA1	7.68725322151483e-14	0.129510025915925	0.0465913914040824	0.082918634511843	Hypermethylated in G-CIMP	4.65413905298482e-12
HRAS	7.75078786563697e-14	0.414868197599175	0.198680074982915	0.21618812261626	Hypermethylated in G-CIMP	4.6686633439648e-12
SLAMF8	7.80393167074979e-14	0.634962311068078	0.45756763109318	0.177394679974898	Hypermethylated in G-CIMP	4.67681306116102e-12
CREG1	7.86420995041878e-14	0.402834413197337	0.175333913192499	0.227500500004838	Hypermethylated in G-CIMP	4.68913447851738e-12
KIT	8.42078424066528e-14	0.102815407633726	0.0202341106229152	0.0825812970108113	Hypermethylated in G-CIMP	4.99576777614544e-12
EXD3	8.56849205515366e-14	0.802941610557628	0.572476618139328	0.2304649924183	Hypermethylated in G-CIMP	5.0579808601572e-12
SMAGP	9.11462878440634e-14	0.559992310211896	0.344181084719466	0.21581122549243	Hypermethylated in G-CIMP	5.3535973845125e-12
WHSC1L1	9.23384763171459e-14	0.312573688086188	0.131566578026427	0.181007110059762	Hypermethylated in G-CIMP	5.39677253168428e-12
ZFYVE21	9.2890495327345e-14	0.293398107093801	0.112926129486426	0.180471977607375	Hypermethylated in G-CIMP	5.40229156568786e-12
TNFRSF13C	9.4833963878972e-14	0.215080247198717	0.057511142390546	0.157569104808171	Hypermethylated in G-CIMP	5.48828322330952e-12
STAT4	1.01303326728615e-13	0.142966008817488	0.0482097251169659	0.0947562837005221	Hypermethylated in G-CIMP	5.83408329442943e-12
CD1D	1.0529918692908e-13	0.219592999803602	0.101094551813636	0.118498447989967	Hypermethylated in G-CIMP	6.03476796545977e-12
OVOL1	1.07131977232444e-13	0.247000388495077	0.10795187078063	0.139048517714447	Hypermethylated in G-CIMP	6.11014552273541e-12
SLAMF7	1.11258987552656e-13	0.61544465731325	0.364615716426605	0.250828940886646	Hypermethylated in G-CIMP	6.31501734157049e-12
SND1	1.1669705266171e-13	0.381667298303809	0.168462865485946	0.213204432817863	Hypermethylated in G-CIMP	6.59198757762751e-12
ACOT4	1.24837235393934e-13	0.530646152371237	0.255675079992169	0.274971072379068	Hypermethylated in G-CIMP	6.98496872540654e-12
STAG3	1.24799403950663e-13	0.382903338323765	0.155477357520257	0.227425980803507	Hypermethylated in G-CIMP	6.98496872540654e-12
MORF4L1	1.29415203866352e-13	0.577859872311861	0.366939068932977	0.210920803378884	Hypermethylated in G-CIMP	7.2069617775762e-12
SP100	1.3080424604574e-13	0.301533117089685	0.148153142285487	0.153379974804197	Hypermethylated in G-CIMP	7.25011703669487e-12
GCLC	1.39138409867966e-13	0.222827656268012	0.100150553466511	0.122677102801502	Hypermethylated in G-CIMP	7.67601900421126e-12
GABRR1	1.46725559152104e-13	0.525171161895659	0.288870347590143	0.236300814305516	Hypermethylated in G-CIMP	8.05693930860344e-12
SLC9A3	1.87241828967185e-13	0.247013303342742	0.0739309001852347	0.173082403157508	Hypermethylated in G-CIMP	1.02341529295675e-11
THNSL2	1.95235059471309e-13	0.382609887013598	0.136371445469371	0.246238441544228	Hypermethylated in G-CIMP	1.06218668761211e-11
PRR15	1.98297067515857e-13	0.425062983680334	0.192681207228737	0.232381776451597	Hypermethylated in G-CIMP	1.06938992106416e-11
SLC13A5	1.98370652814714e-13	0.481474580166779	0.185859809896105	0.295614770270673	Hypermethylated in G-CIMP	1.06938992106416e-11
ACSM3	2.07776462189899e-13	0.411187137084307	0.204853754304778	0.206333382779529	Hypermethylated in G-CIMP	1.11500405118816e-11
GABRB2	2.16633515416682e-13	0.259873467827389	0.080400467358888	0.179473000468501	Hypermethylated in G-CIMP	1.15727388371464e-11
TRIM69	2.2904932161803e-13	0.690669935731669	0.536050036964559	0.15461989876711	Hypermethylated in G-CIMP	1.21808841937949e-11
SPEF2	2.31037922063217e-13	0.120599588557909	0.024588051574268	0.0960115369836407	Hypermethylated in G-CIMP	1.22315412909343e-11
NIPAL1	2.40048650238652e-13	0.263937374970728	0.0817674599032334	0.182169915067494	Hypermethylated in G-CIMP	1.2651849842489e-11
SEPT10	2.47037622189183e-13	0.718439587082796	0.535702269185476	0.18273731789732	Hypermethylated in G-CIMP	1.29623385225133e-11
ISM2	2.48985820774222e-13	0.796469236270055	0.587588061338977	0.208881174931077	Hypermethylated in G-CIMP	1.30067548675242e-11
CD84	2.53675318383556e-13	0.584034535839342	0.351163017974947	0.232871517864394	Hypermethylated in G-CIMP	1.31933515807765e-11
LRRC32	2.84545519906902e-13	0.47839580539407	0.267233498080566	0.211162307313505	Hypermethylated in G-CIMP	1.4733966701846e-11
CCR7	2.89153721719155e-13	0.63764199040045	0.437184275591976	0.200457714808473	Hypermethylated in G-CIMP	1.49072001686303e-11
CHRDL2	2.91068462950655e-13	0.583632812581178	0.35065094038667	0.232981872194508	Hypermethylated in G-CIMP	1.49406707547628e-11
CBX7	2.92524185059628e-13	0.564815249908062	0.340595791547408	0.224219458360654	Hypermethylated in G-CIMP	1.49503918996276e-11
CLTCL1	3.0523926322571e-13	0.114270732502848	0.0363458115246785	0.0779249209781691	Hypermethylated in G-CIMP	1.55329945760463e-11
RASAL1	3.08787305045393e-13	0.158287969202723	0.0804272376131204	0.0778607315896027	Hypermethylated in G-CIMP	1.56197984576273e-11
TEKT1	3.09591126468303e-13	0.247162812664473	0.101271742527244	0.145891070137229	Hypermethylated in G-CIMP	1.56197984576273e-11
RNASE2	3.13651658501993e-13	0.399335543358042	0.190044895352145	0.209290648005896	Hypermethylated in G-CIMP	1.57573254479767e-11
SOAT1	3.59853549961928e-13	0.122626758024442	0.0506422540820514	0.0719845039423901	Hypermethylated in G-CIMP	1.7925869244095e-11
VPS53	3.58662215179146e-13	0.257026846182814	0.098308882561492	0.158717963621322	Hypermethylated in G-CIMP	1.7925869244095e-11
ANAPC4	3.68668601338361e-13	0.254653603680828	0.126568086488667	0.128085517192161	Hypermethylated in G-CIMP	1.82878214596668e-11
BFSP1	3.87821237937529e-13	0.134900554647314	0.0205421600224601	0.114358394624854	Hypermethylated in G-CIMP	1.91572417414051e-11
SH2D2A	3.89440794336543e-13	0.58922400800576	0.389871358397681	0.199352649608078	Hypermethylated in G-CIMP	1.91572417414051e-11
SOCS3	4.05049385638444e-13	0.492177661662208	0.251435266942189	0.240742394720019	Hypermethylated in G-CIMP	1.98423777877488e-11
LAMP3	4.09281678568782e-13	0.203517565805626	0.061946463803032	0.141571102002594	Hypermethylated in G-CIMP	1.99668574263762e-11
AGAP1	4.29211140769753e-13	0.156871718060582	0.0433418508280066	0.113529867232576	Hypermethylated in G-CIMP	2.08529494976449e-11
EFCAB4B	4.59143752633886e-13	0.579444958449524	0.325251992262763	0.254192966186761	Hypermethylated in G-CIMP	2.21251067085537e-11
GPR44	4.58195469526052e-13	0.469813581878329	0.293272414074114	0.176541167804214	Hypermethylated in G-CIMP	2.21251067085537e-11
ITGAL	4.76071234483667e-13	0.589835968264393	0.334065453673562	0.255770514590831	Hypermethylated in G-CIMP	2.28475487573747e-11
WNT11	5.08017235344482e-13	0.189223199226665	0.0738796651258102	0.115343534100854	Hypermethylated in G-CIMP	2.42819897995018e-11
PCDHB13	5.45350731296926e-13	0.307539522691108	0.144663886419067	0.162875636272041	Hypermethylated in G-CIMP	2.59613336035948e-11
TCERG1L	5.54757741999777e-13	0.450564747234263	0.189447540280246	0.261117206954017	Hypermethylated in G-CIMP	2.63030919761019e-11
HOXB8	5.82629030766957e-13	0.519807025944477	0.269657222967444	0.250149802977033	Hypermethylated in G-CIMP	2.75140733489388e-11
ZG16B	6.05535701533466e-13	0.439461147419208	0.240596417473814	0.198864729945394	Hypermethylated in G-CIMP	2.84818904075861e-11
TRAM1L1	6.0921622043566e-13	0.27978009667356	0.0834608255365312	0.196319271137028	Hypermethylated in G-CIMP	2.85412964224738e-11
THEM4	6.41706414785404e-13	0.29124634682206	0.0868659017795819	0.204380445042479	Hypermethylated in G-CIMP	2.9944608430658e-11
C7	6.59020756907811e-13	0.528134168575637	0.311349629381416	0.21678453919422	Hypermethylated in G-CIMP	3.06314923466678e-11
SERPINB9	6.63923427478896e-13	0.664765135050241	0.5902536534695	0.0745114815807415	Hypermethylated in G-CIMP	3.07383528816308e-11
ATP6V1E2	6.78424381498079e-13	0.532743690193894	0.372460977723225	0.160282712470669	Hypermethylated in G-CIMP	3.12870244061185e-11
RHOH	6.81361708265134e-13	0.422358970853259	0.221974146929435	0.200384823923824	Hypermethylated in G-CIMP	3.13002191742341e-11
HAVCR2	7.01704050522254e-13	0.300594794121695	0.150141500534118	0.150453293587578	Hypermethylated in G-CIMP	3.2109759769247e-11
KCNS1	7.30054883716611e-13	0.580831437619193	0.409407466105154	0.171423971514039	Hypermethylated in G-CIMP	3.32781002206884e-11
ZNF70	7.40281157252125e-13	0.185758592103665	0.0953557367239279	0.0904028553797373	Hypermethylated in G-CIMP	3.36144590096869e-11
APLNR	7.43413019164666e-13	0.538427205561475	0.358224778579134	0.180202426982341	Hypermethylated in G-CIMP	3.36273337327895e-11
DLEC1	7.62068978217396e-13	0.505887569413519	0.223463310843072	0.282424258570446	Hypermethylated in G-CIMP	3.43396425833381e-11
P2RY11	7.7238362745019e-13	0.663387169847693	0.487599902871984	0.175787266975709	Hypermethylated in G-CIMP	3.46720954588477e-11
GAS2L3	7.76187651771703e-13	0.159615715388192	0.0372273269816525	0.122388388406539	Hypermethylated in G-CIMP	3.47108765788512e-11
OSBPL2	7.85066742451871e-13	0.208033774084038	0.0731423850028261	0.134891389081212	Hypermethylated in G-CIMP	3.49754640052332e-11
AKAP12	8.00139225996176e-13	0.536894922855697	0.32964448517024	0.207250437685458	Hypermethylated in G-CIMP	3.55129462485371e-11
LRFN5	8.14351963819923e-13	0.265365926654409	0.107344347934521	0.158021578719888	Hypermethylated in G-CIMP	3.60083868346742e-11
HDAC10	8.28932846413123e-13	0.160195995533086	0.0571739635388356	0.103022031994251	Hypermethylated in G-CIMP	3.65163477043035e-11
SGPP2	8.51872634716218e-13	0.296106636568905	0.11957973442541	0.176526902143496	Hypermethylated in G-CIMP	3.73873915444597e-11
BDNF	8.65394678475114e-13	0.201376206473884	0.0952507350391886	0.106125471434696	Hypermethylated in G-CIMP	3.78401836076933e-11
TRPM6	8.74303327344674e-13	0.67217189192928	0.451648516209514	0.220523375719766	Hypermethylated in G-CIMP	3.80886534414436e-11
BAMBI	8.82099786283515e-13	0.146264699953631	0.0447929243884567	0.101471775565174	Hypermethylated in G-CIMP	3.82870223414087e-11
ADCY5	9.07021890813234e-13	0.37490536857488	0.166050395464138	0.208854973110742	Hypermethylated in G-CIMP	3.92245437470368e-11
EMR3	9.40242549517327e-13	0.612661816307979	0.334537508883618	0.27812430742436	Hypermethylated in G-CIMP	4.00740199985616e-11
EREG	9.3887042982968e-13	0.679513333782566	0.444037728773793	0.235475605008773	Hypermethylated in G-CIMP	4.00740199985616e-11
SPINK2	9.36739026197812e-13	0.461281066721928	0.294830222246175	0.166450844475753	Hypermethylated in G-CIMP	4.00740199985616e-11
STAB1	9.38106488231435e-13	0.585804185345308	0.431637779376117	0.154166405969191	Hypermethylated in G-CIMP	4.00740199985616e-11
FBXO44	9.92859357565475e-13	0.861485148830453	0.619323138845252	0.242162009985201	Hypermethylated in G-CIMP	4.19565172088345e-11
LOC401093	9.88431414981573e-13	0.47644609496995	0.245342867587962	0.231103227381988	Hypermethylated in G-CIMP	4.19565172088345e-11
PRLR	9.95072405427212e-13	0.144165774498615	0.0488452305492464	0.0953205439493688	Hypermethylated in G-CIMP	4.19565172088345e-11
POLE4	1.02878769664586e-12	0.138393338780758	0.0392009096483914	0.099192429132367	Hypermethylated in G-CIMP	4.32237279238472e-11
FAM91A1	1.05941516213806e-12	0.655093263624473	0.484642080943365	0.170451182681108	Hypermethylated in G-CIMP	4.43526787383047e-11
TCF15	1.08133674975158e-12	0.493190134204707	0.267349841663466	0.225840292541241	Hypermethylated in G-CIMP	4.51104652564209e-11
USP4	1.11984293546338e-12	0.139386201141166	0.0401242155701387	0.099261985571027	Hypermethylated in G-CIMP	4.65523440002839e-11
GRIK4	1.13242037785078e-12	0.574755776125861	0.447085136546903	0.127670639578958	Hypermethylated in G-CIMP	4.69100174768644e-11
CBX4	1.15179197703746e-12	0.344480109871719	0.159842948034424	0.184637161837295	Hypermethylated in G-CIMP	4.75456506325325e-11
SIGLEC10	1.15922540865891e-12	0.584504503959088	0.392875012326198	0.19162949163289	Hypermethylated in G-CIMP	4.76857671589796e-11
TSPAN32	1.20241422569116e-12	0.495934144779509	0.318696164785586	0.177237979993923	Hypermethylated in G-CIMP	4.9290633154548e-11
RNASE6	1.2157884881718e-12	0.557230299743728	0.324008713636946	0.233221586106782	Hypermethylated in G-CIMP	4.96664321500216e-11
EPB41	1.23068590963035e-12	0.150706051558712	0.0627290927802222	0.0879769587784894	Hypermethylated in G-CIMP	5.01016477555031e-11
ITGAX	1.23674699325887e-12	0.154013079302832	0.0633744996420118	0.0906385796608197	Hypermethylated in G-CIMP	5.0175378015169e-11
POMC	1.24299025749781e-12	0.667376340698197	0.445481476247317	0.22189486445088	Hypermethylated in G-CIMP	5.02559691096545e-11
KREMEN1	1.25763797245991e-12	0.418788285067151	0.203016200690473	0.215772084376678	Hypermethylated in G-CIMP	5.06746549585723e-11
IL1R2	1.27770043732408e-12	0.639861696657038	0.44799500200682	0.191866694650218	Hypermethylated in G-CIMP	5.1307929806286e-11
DDHD1	1.33199019333494e-12	0.157235827330296	0.0756919293015226	0.0815438980287739	Hypermethylated in G-CIMP	5.33066990593639e-11
IGFBP1	1.37340193688887e-12	0.291313486723289	0.111421884759514	0.179891601963775	Hypermethylated in G-CIMP	5.4778321847669e-11
LOC285696	1.39162171942178e-12	0.207090444089177	0.0706754442205049	0.136414999868672	Hypermethylated in G-CIMP	5.53181347457694e-11
SNAI1	1.46942362261066e-12	0.252294960328803	0.0650704214303458	0.187224538898457	Hypermethylated in G-CIMP	5.82148164045013e-11
CYP24A1	1.48844883559882e-12	0.277118662632848	0.0985798638495391	0.178538798783309	Hypermethylated in G-CIMP	5.87713276022731e-11
DUSP2	1.53769653496566e-12	0.702049476928305	0.468190629244986	0.233858847683319	Hypermethylated in G-CIMP	6.05134843060153e-11
CRABP1	1.57607559681997e-12	0.180305901890474	0.0644357924170281	0.115870109473446	Hypermethylated in G-CIMP	6.17862750849037e-11
NID2	1.58050610500093e-12	0.342445393709218	0.082959987120312	0.259485406588906	Hypermethylated in G-CIMP	6.17862750849037e-11
CMTM8	1.59945224387463e-12	0.262315078291111	0.0805241691231546	0.181790909167956	Hypermethylated in G-CIMP	6.21155697078416e-11
TYROBP	1.59700482496715e-12	0.759222426501909	0.51362694718914	0.245595479312769	Hypermethylated in G-CIMP	6.21155697078416e-11
VAMP8	1.62788153440593e-12	0.616854848732182	0.46587993359647	0.150974915135712	Hypermethylated in G-CIMP	6.30123586727749e-11
HLA-DPB1	1.71370529549166e-12	0.270449785140625	0.141251079256047	0.129198705884578	Hypermethylated in G-CIMP	6.59022955002429e-11
MRGPRF	1.71064066911058e-12	0.482226104870735	0.331944652119595	0.15028145275114	Hypermethylated in G-CIMP	6.59022955002429e-11
BATF	1.75766972302317e-12	0.531776777802352	0.352828419176221	0.178948358626132	Hypermethylated in G-CIMP	6.73735349026349e-11
CBLN2	1.79241316419584e-12	0.398633656053541	0.136521478635364	0.262112177418177	Hypermethylated in G-CIMP	6.84829443899551e-11
SLC26A2	1.92825310464878e-12	0.100861526903045	0.0368443498251384	0.0640171770779063	Hypermethylated in G-CIMP	7.3435342430592e-11
TNFSF8	1.93975052664513e-12	0.722775577361497	0.481458533956342	0.241317043405155	Hypermethylated in G-CIMP	7.36356743330304e-11
TIAM1	2.03996850816046e-12	0.219139039798647	0.0826256302080455	0.136513409590602	Hypermethylated in G-CIMP	7.71918852799437e-11
RELL2	2.05372272096184e-12	0.544882188965938	0.366565895226769	0.17831629373917	Hypermethylated in G-CIMP	7.74640589254807e-11
DLC1	2.07353037038286e-12	0.613031605736957	0.376467051577783	0.236564554159174	Hypermethylated in G-CIMP	7.77146017547303e-11
USE1	2.07203311113025e-12	0.467277367265772	0.329070428514082	0.138206938751689	Hypermethylated in G-CIMP	7.77146017547303e-11
MIXL1	2.18991368693299e-12	0.710410630044865	0.533329196691725	0.17708143335314	Hypermethylated in G-CIMP	8.18168385694016e-11
FGFBP2	2.27063126126957e-12	0.529325434992263	0.293918384701284	0.23540705029098	Hypermethylated in G-CIMP	8.45648980143488e-11
MYO1B	2.30213927291072e-12	0.705639633123428	0.475647087127396	0.229992545996031	Hypermethylated in G-CIMP	8.54687303647293e-11
CDC42EP5	2.42291466808242e-12	0.170780982766785	0.0639652709630349	0.10681571180375	Hypermethylated in G-CIMP	8.96706287504107e-11
FAM163A	2.45873457017686e-12	0.216163021704531	0.0623601584121604	0.15380286329237	Hypermethylated in G-CIMP	9.07119385484625e-11
ARL11	2.51750237689984e-12	0.39341508650947	0.235637657581263	0.157777428928207	Hypermethylated in G-CIMP	9.25907572014939e-11
TMEM41A	2.57432790940266e-12	0.323658974170467	0.167408219472428	0.15625075469804	Hypermethylated in G-CIMP	9.4386693473316e-11
ERP29	2.61206767089837e-12	0.649365546966822	0.407390747588598	0.241974799378223	Hypermethylated in G-CIMP	9.54739037852205e-11
FOXN2	2.70865644194819e-12	0.146583705318037	0.0533881910554082	0.0931955142626285	Hypermethylated in G-CIMP	9.86987591161737e-11
MAFK	2.77924643748824e-12	0.149320347575449	0.0614864519132137	0.0878338956622352	Hypermethylated in G-CIMP	1.00959333664573e-10
C8orf79	3.01097967043803e-12	0.121489424001857	0.0248104212464205	0.0966790027554363	Hypermethylated in G-CIMP	1.09041797512857e-10
TMEM215	3.15287210530989e-12	0.191242280737425	0.0587348346339378	0.132507446103487	Hypermethylated in G-CIMP	1.13831217355622e-10
SPON2	3.21816040946482e-12	0.34407897218027	0.215326921292756	0.128752050887514	Hypermethylated in G-CIMP	1.15834151811408e-10
CD200R1	3.43170448978874e-12	0.387651333301656	0.222706882350812	0.164944450950844	Hypermethylated in G-CIMP	1.23144994548468e-10
MEIS3	3.52688657862817e-12	0.177928396896474	0.108633239628563	0.069295157267911	Hypermethylated in G-CIMP	1.26177039234194e-10
NUAK1	3.59481662011689e-12	0.678775505524787	0.402967198971949	0.275808306552838	Hypermethylated in G-CIMP	1.28218746275227e-10
PSD3	3.66188865422671e-12	0.566735241689871	0.302119051201694	0.264616190488177	Hypermethylated in G-CIMP	1.3021764292711e-10
C1orf115	3.74784590825116e-12	0.579699002264847	0.333191417303832	0.246507584961014	Hypermethylated in G-CIMP	1.32874080458898e-10
SIX6	3.96753619510607e-12	0.137003201888132	0.0338609557457032	0.103142246142429	Hypermethylated in G-CIMP	1.40241713531204e-10
TMEM59L	4.20276607488897e-12	0.157865006961544	0.0674510552829619	0.090413951678582	Hypermethylated in G-CIMP	1.48113003821311e-10
SEL1L3	4.30025424342798e-12	0.34197327184496	0.157987232907256	0.183986038937704	Hypermethylated in G-CIMP	1.51097623803306e-10
LAMA3	4.70000355706918e-12	0.797935853782998	0.576906638254034	0.221029215528965	Hypermethylated in G-CIMP	1.64653537076435e-10
SLC25A24	4.75346294474969e-12	0.118527370809095	0.0211796441161578	0.0973477266929375	Hypermethylated in G-CIMP	1.66033679070162e-10
FKBP8	4.92281655692004e-12	0.143110513817606	0.0644628079569735	0.078647705860632	Hypermethylated in G-CIMP	1.71441806109139e-10
SHKBP1	4.95491992730906e-12	0.350178125709752	0.173980965962146	0.176197159747606	Hypermethylated in G-CIMP	1.72052307828855e-10
MC5R	5.1798683753671e-12	0.193145412820626	0.0731598287207856	0.119985584099841	Hypermethylated in G-CIMP	1.79335853488516e-10
COL6A2	5.23588492460815e-12	0.154664003619848	0.0418855626772567	0.112778440942591	Hypermethylated in G-CIMP	1.8074519713428e-10
CAMKK1	5.36708028384417e-12	0.689983819965956	0.568458508141792	0.121525311824164	Hypermethylated in G-CIMP	1.84332863869965e-10
SLIT2	5.37104058709706e-12	0.391807205209683	0.16146215314045	0.230345052069233	Hypermethylated in G-CIMP	1.84332863869965e-10
HYDIN	5.61256866331024e-12	0.516283423310989	0.331465422138019	0.18481800117297	Hypermethylated in G-CIMP	1.92063726489973e-10
C16orf54	5.67810139991371e-12	0.741936178238451	0.586695814260028	0.155240363978423	Hypermethylated in G-CIMP	1.93744696899946e-10
PRKCG	5.85347162729574e-12	0.11200958048363	0.0472967453429483	0.0647128351406816	Hypermethylated in G-CIMP	1.99152985682575e-10
HTR1E	5.9214319125556e-12	0.230566426424986	0.0827175917922202	0.147848834632765	Hypermethylated in G-CIMP	2.00886279194343e-10
ABCC1	6.02979174395118e-12	0.60280909533959	0.396779756661898	0.206029338677692	Hypermethylated in G-CIMP	2.03147447652568e-10
MME	6.03346659616111e-12	0.303931925904369	0.145447014807548	0.158484911096821	Hypermethylated in G-CIMP	2.03147447652568e-10
PLEKHB1	6.0397047370872e-12	0.742576764147008	0.629070479783224	0.113506284363784	Hypermethylated in G-CIMP	2.03147447652568e-10
CD74	6.07839048204124e-12	0.228180932357802	0.0868601446299096	0.141320787727892	Hypermethylated in G-CIMP	2.03867835315281e-10
CDCP1	6.14889355848605e-12	0.753231294770854	0.54599911074625	0.207232184024604	Hypermethylated in G-CIMP	2.05602462614143e-10
SPNS3	6.16493916359535e-12	0.66576775918922	0.472897103279576	0.192870655909644	Hypermethylated in G-CIMP	2.05602462614143e-10
ABCG2	6.2716607255823e-12	0.408779033482838	0.186021210515913	0.222757822966925	Hypermethylated in G-CIMP	2.08572469087957e-10
CD83	6.3478378262084e-12	0.100809052407686	0.0248159097289131	0.0759931426787724	Hypermethylated in G-CIMP	2.10512846562406e-10
SMTNL2	6.65863329542955e-12	0.521442114508007	0.311717431973032	0.209724682534975	Hypermethylated in G-CIMP	2.20201189596194e-10
SNTB1	6.81282133803841e-12	0.823358695016557	0.602664303028351	0.220694391988207	Hypermethylated in G-CIMP	2.24670862337658e-10
DOCK9	7.09518132521497e-12	0.449295409911124	0.203600750901035	0.245694659010089	Hypermethylated in G-CIMP	2.33330670544535e-10
RHBDD1	7.1341195044141e-12	0.480987427073185	0.24586908917886	0.235118337894325	Hypermethylated in G-CIMP	2.33801609631566e-10
TMEFF2	7.14910901888831e-12	0.124404968917926	0.035031770446216	0.0893731984717101	Hypermethylated in G-CIMP	2.33801609631566e-10
ALS2CR11	7.30192397754954e-12	0.676638091071204	0.44261305148458	0.234025039586624	Hypermethylated in G-CIMP	2.3813954275953e-10
GFI1B	7.62580067457755e-12	0.36185838135123	0.222114608404636	0.139743772946594	Hypermethylated in G-CIMP	2.48017087504305e-10
ICAM2	7.6619885693303e-12	0.645916734513421	0.417110814101667	0.228805920411754	Hypermethylated in G-CIMP	2.48509442443718e-10
FAM186B	7.88759436462293e-12	0.786330757201258	0.669524282349062	0.116806474852196	Hypermethylated in G-CIMP	2.55125860462297e-10
SNX20	8.58135438411067e-12	0.737780008043773	0.539605107339438	0.198174900704335	Hypermethylated in G-CIMP	2.76807294696204e-10
COMP	8.85081311101678e-12	0.175907540295775	0.0600042576088976	0.115903282686877	Hypermethylated in G-CIMP	2.84721252285188e-10
S1PR4	9.34856681501877e-12	0.731043772847748	0.542579295821263	0.188464477026485	Hypermethylated in G-CIMP	2.99916249505738e-10
FAM118A	9.49713571938431e-12	0.210080412371739	0.067536400403233	0.142544011968507	Hypermethylated in G-CIMP	3.03856868029949e-10
DSC2	9.58783788938914e-12	0.205969992277402	0.0564215005689639	0.149548491708438	Hypermethylated in G-CIMP	3.05929767897644e-10
LEPREL1	9.76107408527566e-12	0.172603646478275	0.0851396194192406	0.087464027059034	Hypermethylated in G-CIMP	3.09782904975173e-10
LYN	9.74271764861428e-12	0.280928485462056	0.113493883400401	0.167434602061655	Hypermethylated in G-CIMP	3.09782904975173e-10
KCNK5	1.01113519266807e-11	0.416906417132732	0.155315814723572	0.26159060240916	Hypermethylated in G-CIMP	3.20039197979605e-10
DSCR6	1.04212374818764e-11	0.633782785354139	0.35301522218462	0.280767563169519	Hypermethylated in G-CIMP	3.28088345896086e-10
DSG2	1.04092068939194e-11	0.191790992128826	0.0858414896917519	0.105949502437074	Hypermethylated in G-CIMP	3.28088345896086e-10
SH2D3A	1.07176563312908e-11	0.424074452761724	0.259387308970649	0.164687143791075	Hypermethylated in G-CIMP	3.36523007040475e-10
ASAM	1.09001566167312e-11	0.076927182113122	0.0233525242080482	0.0535746579050737	Hypermethylated in G-CIMP	3.41345488109095e-10
MGAT5B	1.13904557111159e-11	0.41051574451248	0.291947741009354	0.118568003503126	Hypermethylated in G-CIMP	3.5575587334771e-10
CCK	1.1629064832754e-11	0.257941185928774	0.0989973904489779	0.158943795479796	Hypermethylated in G-CIMP	3.61975466164446e-10
PCDHB14	1.16761140348796e-11	0.42024528978019	0.218510402476291	0.201734887303899	Hypermethylated in G-CIMP	3.61975466164446e-10
TBX21	1.16815731499791e-11	0.24824184904941	0.0871940974263653	0.161047751623045	Hypermethylated in G-CIMP	3.61975466164446e-10
SH2B3	1.17901956655646e-11	0.184150146768052	0.0480267368455999	0.136123409922452	Hypermethylated in G-CIMP	3.64384947716375e-10
RBP7	1.19862122136687e-11	0.63789146605805	0.428465712371055	0.209425753686996	Hypermethylated in G-CIMP	3.69078933717776e-10
ZNF514	1.20046002496719e-11	0.460374346535304	0.267371839013214	0.19300250752209	Hypermethylated in G-CIMP	3.69078933717776e-10
CYTIP	1.24124074715614e-11	0.741482642255623	0.511835002907733	0.22964763934789	Hypermethylated in G-CIMP	3.80625669114944e-10
SEPT9	1.25267714038927e-11	0.472347805205658	0.29263992715028	0.179707878055378	Hypermethylated in G-CIMP	3.83137469415434e-10
LIMD2	1.27301401418791e-11	0.144161487929822	0.0708030051663888	0.0733584827634336	Hypermethylated in G-CIMP	3.88351510374741e-10
COL19A1	1.2812788380716e-11	0.223555838875147	0.0809858915424729	0.142569947332674	Hypermethylated in G-CIMP	3.89865411398797e-10
SPATA18	1.29096734431765e-11	0.390944694421242	0.180635684581871	0.210309009839372	Hypermethylated in G-CIMP	3.91803610977229e-10
ELL2	1.3064487751333e-11	0.29348097460438	0.134609722160949	0.158871252443431	Hypermethylated in G-CIMP	3.95485493313428e-10
TMEM119	1.31628920996179e-11	0.665597922700657	0.530354121112277	0.135243801588381	Hypermethylated in G-CIMP	3.97445279099971e-10
VDR	1.32733640219893e-11	0.0617551028571974	0.0167212157665526	0.0450338870906449	Hypermethylated in G-CIMP	3.99758509294913e-10
CCDC69	1.35910684639838e-11	0.307669399535161	0.16228797903742	0.145381420497741	Hypermethylated in G-CIMP	4.08285379862068e-10
IRF5	1.42209995338586e-11	0.219638148439079	0.10843760207806	0.11120054636102	Hypermethylated in G-CIMP	4.26124671311511e-10
PPARGC1B	1.43034460043016e-11	0.496681327077028	0.313656217017911	0.183025110059118	Hypermethylated in G-CIMP	4.27510084877935e-10
HERC1	1.45109557061118e-11	0.31571210691858	0.195738021744204	0.119974085174376	Hypermethylated in G-CIMP	4.32617027945342e-10
ANXA11	1.46468351463507e-11	0.237348040730127	0.0967571420243957	0.140590898705731	Hypermethylated in G-CIMP	4.35568100095256e-10
AFF4	1.47223251087417e-11	0.102996296506444	0.0452677881569821	0.0577285083494621	Hypermethylated in G-CIMP	4.36712990537197e-10
FBLN2	1.48429991585387e-11	0.572521221664165	0.325156123085649	0.247365098578516	Hypermethylated in G-CIMP	4.39189092896512e-10
APCDD1	1.50939031757486e-11	0.680167471902011	0.448811006777833	0.231356465124178	Hypermethylated in G-CIMP	4.45130937495405e-10
C14orf93	1.51192195439317e-11	0.366963506181572	0.197151557511723	0.169811948669849	Hypermethylated in G-CIMP	4.45130937495405e-10
SYNM	1.54909871989053e-11	0.261694518960824	0.0880262040262587	0.173668314934566	Hypermethylated in G-CIMP	4.54941778284268e-10
SYT6	1.55443876730487e-11	0.122345802941963	0.030270341004287	0.0920754619376762	Hypermethylated in G-CIMP	4.55377272625342e-10
GDPD5	1.59825110314693e-11	0.678966795363104	0.45090153354275	0.228065261820354	Hypermethylated in G-CIMP	4.67053280290907e-10
ABCA3	1.60500997892942e-11	0.0686186696528214	0.0190132172164684	0.049605452436353	Hypermethylated in G-CIMP	4.67870316326932e-10
C20orf197	1.65880587580794e-11	0.74717495806372	0.61270062136246	0.134474336701259	Hypermethylated in G-CIMP	4.82361137186911e-10
CYP7B1	1.6928448826358e-11	0.237385538535196	0.0773128040755401	0.160072734459656	Hypermethylated in G-CIMP	4.9104979568546e-10
C11orf45	1.70751354101373e-11	0.128742639659396	0.0201744358072415	0.108568203852154	Hypermethylated in G-CIMP	4.94090805519807e-10
TNFSF13B	1.72930494935629e-11	0.403599980220693	0.21999066866856	0.183609311552133	Hypermethylated in G-CIMP	4.98307819075855e-10
ZNF43	1.73052859411401e-11	0.120471045899598	0.0677187966786145	0.0527522492209832	Hypermethylated in G-CIMP	4.98307819075855e-10
BCAT2	1.75910412180498e-11	0.184553025120474	0.0360418999661068	0.148511125154367	Hypermethylated in G-CIMP	5.04077263641494e-10
CYP2S1	1.75502458328269e-11	0.186382893946012	0.0788581278194719	0.10752476612654	Hypermethylated in G-CIMP	5.04077263641494e-10
USH1C	1.83082824993314e-11	0.477294211609508	0.213374677487991	0.263919534121517	Hypermethylated in G-CIMP	5.23359765586215e-10
TFAP2B	1.87930435367885e-11	0.661648560397577	0.454811759848636	0.206836800548941	Hypermethylated in G-CIMP	5.35919497573248e-10
NTRK1	1.91139830595121e-11	0.62840115193589	0.377482329000886	0.250918822935004	Hypermethylated in G-CIMP	5.43758274700239e-10
INA	1.94897484085226e-11	0.260799061082801	0.103530218744189	0.157268842338612	Hypermethylated in G-CIMP	5.5311531180533e-10
CCNF	1.95933380008166e-11	0.141986805330811	0.0331792220225149	0.108807583308296	Hypermethylated in G-CIMP	5.54721698891224e-10
AFAP1	2.01583189184438e-11	0.163576984946077	0.0823933220203378	0.0811836629257393	Hypermethylated in G-CIMP	5.67993110145938e-10
SLPI	2.01375304823845e-11	0.314472774413159	0.136959468030129	0.17751330638303	Hypermethylated in G-CIMP	5.67993110145938e-10
KIF6	2.08980666603607e-11	0.0741480075731202	0.025573405484633	0.0485746020884872	Hypermethylated in G-CIMP	5.87434702362425e-10
FAM129C	2.12967740514871e-11	0.761969594145395	0.553353753239201	0.208615840906195	Hypermethylated in G-CIMP	5.97220224351204e-10
TF	2.19426781236274e-11	0.482106437655631	0.359592110999768	0.122514326655863	Hypermethylated in G-CIMP	6.13875018785652e-10
KLF11	2.24512763296143e-11	0.471819481586801	0.202404974524115	0.269414507062686	Hypermethylated in G-CIMP	6.26618837700771e-10
TGFBR1	2.25395989130657e-11	0.116758261901866	0.0316363508563863	0.0851219110454798	Hypermethylated in G-CIMP	6.27600247093523e-10
SCN5A	2.27767998240518e-11	0.478492918224545	0.291989880784761	0.186503037439784	Hypermethylated in G-CIMP	6.32712702877073e-10
GFI1	2.3641371585999e-11	0.361227588110069	0.133783838189852	0.227443749920218	Hypermethylated in G-CIMP	6.55187870761279e-10
CD300LF	2.38413368416872e-11	0.509958792392139	0.314584763274721	0.195374029117418	Hypermethylated in G-CIMP	6.59182254690771e-10
PTGER2	2.44546397486141e-11	0.413912120526375	0.171786210931074	0.242125909595301	Hypermethylated in G-CIMP	6.74559525402192e-10
TOMM20L	2.46555740462707e-11	0.613315005985106	0.372649402823643	0.240665603161462	Hypermethylated in G-CIMP	6.78516799977325e-10
GRM7	2.51872322097801e-11	0.180981273246758	0.0780557291927199	0.102925544054038	Hypermethylated in G-CIMP	6.91535961555033e-10
ACAP2	2.57417502914761e-11	0.28986777552631	0.145897487030525	0.143970288495785	Hypermethylated in G-CIMP	7.05120890814773e-10
FAM86C	2.68029823941123e-11	0.11928928167743	0.0755261120283779	0.0437631696490523	Hypermethylated in G-CIMP	7.32490764224283e-10
NBL1	2.76358005925942e-11	0.4740620822997	0.311732829935079	0.162329252364621	Hypermethylated in G-CIMP	7.53506378282141e-10
CD22	2.82039097947061e-11	0.696077285499655	0.502149690298926	0.193927595200728	Hypermethylated in G-CIMP	7.6722432957673e-10
HHAT	2.89870654412812e-11	0.117740706792161	0.0358060906708308	0.0819346161213307	Hypermethylated in G-CIMP	7.86715619769578e-10
NDST3	2.94263982284783e-11	0.136752473960437	0.04181172511611	0.0949407488443271	Hypermethylated in G-CIMP	7.96807471296824e-10
SSH1	3.10819803900458e-11	0.16522655610785	0.0728023879252638	0.092424168182586	Hypermethylated in G-CIMP	8.39711351223984e-10
C17orf93	3.12565967394083e-11	0.237205278732851	0.10064048765091	0.13656479108194	Hypermethylated in G-CIMP	8.42500870103777e-10
CLEC14A	3.34565574856544e-11	0.723175154272026	0.440247234952793	0.282927919319233	Hypermethylated in G-CIMP	8.99745142769102e-10
STC2	3.42599128203987e-11	0.741216668564826	0.535903426402056	0.205313242162771	Hypermethylated in G-CIMP	9.1925575172188e-10
G0S2	3.47714524514915e-11	0.27530184652926	0.074308345833067	0.200993500696193	Hypermethylated in G-CIMP	9.3086568626374e-10
GRM1	3.51650692614393e-11	0.128546013138984	0.0471072652051074	0.0814387479338763	Hypermethylated in G-CIMP	9.39273320589485e-10
ITGAM	3.53602338897775e-11	0.768359489943455	0.572397459989819	0.195962029953636	Hypermethylated in G-CIMP	9.41435358686947e-10
ST8SIA5	3.54054971418774e-11	0.180509883515739	0.0548743382217725	0.125635545293967	Hypermethylated in G-CIMP	9.41435358686947e-10
CRHBP	3.63817719285247e-11	0.719628051907359	0.516852366222789	0.20277568568457	Hypermethylated in G-CIMP	9.65220672782388e-10
SLC22A18AS	3.68061482378752e-11	0.173684594697053	0.1080947395279	0.0655898551691529	Hypermethylated in G-CIMP	9.74290103355054e-10
GPR77	3.76763868024319e-11	0.772954352541249	0.525037520851574	0.247916831689675	Hypermethylated in G-CIMP	9.95094905121949e-10
CCDC19	3.80794581531376e-11	0.455790644334415	0.242765160834746	0.213025483499669	Hypermethylated in G-CIMP	1.0034957208838e-09
CCDC135	3.84530359915248e-11	0.709878728417899	0.555244774648049	0.15463395376985	Hypermethylated in G-CIMP	1.01108361451212e-09
KCNG1	3.85723530245651e-11	0.34200841607778	0.127198221192223	0.214810194885556	Hypermethylated in G-CIMP	1.01196711068448e-09
CXCL6	3.88782202534968e-11	0.378549892406101	0.193733378743171	0.18481651366293	Hypermethylated in G-CIMP	1.01773008495074e-09
ELOVL1	3.90355600486844e-11	0.693552995900304	0.443591606669272	0.249961389231032	Hypermethylated in G-CIMP	1.01958810162559e-09
MAP1D	4.02444230074712e-11	0.194814357496531	0.081907128954432	0.112907228542099	Hypermethylated in G-CIMP	1.04884251219913e-09
ASPHD2	4.29505600755745e-11	0.534590319887262	0.425521746305786	0.109068573581476	Hypermethylated in G-CIMP	1.11690377148069e-09
CD2	4.32803371948115e-11	0.527211397492057	0.383576335355732	0.143635062136325	Hypermethylated in G-CIMP	1.1230058481801e-09
EYA4	4.38206640973575e-11	0.271537309554506	0.0951320772607762	0.176405232293729	Hypermethylated in G-CIMP	1.1345323691522e-09
ABHD8	4.41393165614444e-11	0.275023635346142	0.126965312541336	0.148058322804806	Hypermethylated in G-CIMP	1.14028177532694e-09
DGKI	4.52465279700287e-11	0.367549690799899	0.17069669905273	0.196852991747169	Hypermethylated in G-CIMP	1.16633298955057e-09
ADCK2	4.62531854000257e-11	0.106701321054485	0.030338144561569	0.0763631764929163	Hypermethylated in G-CIMP	1.18968432861156e-09
KCNIP4	4.71094840351443e-11	0.0973502372312486	0.0400686695904995	0.0572815676407492	Hypermethylated in G-CIMP	1.20907514895416e-09
ABCC4	4.75517089783398e-11	0.228025790593743	0.11872275760583	0.109303032987913	Hypermethylated in G-CIMP	1.21777760563618e-09
ST6GALNAC6	4.85148986699882e-11	0.124016629512911	0.0407605734618379	0.0832560560510731	Hypermethylated in G-CIMP	1.23975518116424e-09
MCOLN3	4.89734251894606e-11	0.265702672382812	0.103688593514925	0.162014078867887	Hypermethylated in G-CIMP	1.24876945526301e-09
FFAR2	5.0199594463769e-11	0.728562317824519	0.485367440266889	0.24319487755763	Hypermethylated in G-CIMP	1.27727675051564e-09
ABP1	5.14163610020145e-11	0.783901172675415	0.667004936092296	0.116896236583119	Hypermethylated in G-CIMP	1.30542270535437e-09
C3orf14	5.24699544741879e-11	0.317007048536352	0.112326905338119	0.204680143198232	Hypermethylated in G-CIMP	1.32931391099198e-09
AP1G2	5.46349139891443e-11	0.294120505260149	0.198307455089898	0.0958130501702507	Hypermethylated in G-CIMP	1.38119870354569e-09
ESR1	5.73149910207822e-11	0.370589657922761	0.201943393772196	0.168646264150565	Hypermethylated in G-CIMP	1.4458563760499e-09
PAQR7	5.77327858480484e-11	0.637444942806849	0.446563750342675	0.190881192464174	Hypermethylated in G-CIMP	1.45329055377838e-09
ACOT7	5.95254285701773e-11	0.153861970896746	0.0972803295756421	0.0565816413211038	Hypermethylated in G-CIMP	1.49205352377816e-09
DRD2	5.94553338481452e-11	0.414756874735	0.237330196955565	0.177426677779435	Hypermethylated in G-CIMP	1.49205352377816e-09
CFD	5.97462227583369e-11	0.310703735475421	0.158928546503081	0.15177518897234	Hypermethylated in G-CIMP	1.49441505484094e-09
CYB561	6.03645297102311e-11	0.0979044220130276	0.0255069416962294	0.0723974803167982	Hypermethylated in G-CIMP	1.50668845192175e-09
GRIN3A	6.13801912354858e-11	0.384968993857025	0.134659269203295	0.25030972465373	Hypermethylated in G-CIMP	1.52880704161634e-09
NOS1	6.16769646837362e-11	0.175288581765242	0.0617678220629232	0.113520759702319	Hypermethylated in G-CIMP	1.53296472643408e-09
NBPF3	6.31438016322014e-11	0.0646520992252455	0.0316907074439704	0.0329613917812751	Hypermethylated in G-CIMP	1.56612546653313e-09
MICA	6.39517465007601e-11	0.103648352425106	0.0434961814036391	0.0601521710214671	Hypermethylated in G-CIMP	1.58283924358066e-09
CHRNA6	6.42158818723445e-11	0.651248972777014	0.429771679266209	0.221477293510805	Hypermethylated in G-CIMP	1.58605167653744e-09
C12orf23	6.60854091987557e-11	0.141692320742731	0.0533623719016515	0.0883299488410792	Hypermethylated in G-CIMP	1.62881908350837e-09
CLDN1	7.11262935231568e-11	0.142033818821063	0.0406459341996021	0.101387884621461	Hypermethylated in G-CIMP	1.74941046111331e-09
NXN	7.12916470604042e-11	0.640671409723995	0.410324765907317	0.230346643816678	Hypermethylated in G-CIMP	1.74983198585266e-09
GJA5	7.48999336300796e-11	0.647140332862122	0.483445777134905	0.163694555727217	Hypermethylated in G-CIMP	1.83458219177743e-09
SCUBE3	7.50587304170693e-11	0.114629819554792	0.0283559847822185	0.0862738347725738	Hypermethylated in G-CIMP	1.83466536501847e-09
GBX2	7.86640138466771e-11	0.280879636916196	0.0708457772359728	0.210033859680223	Hypermethylated in G-CIMP	1.9188168336237e-09
SLC22A16	7.91274341161653e-11	0.32537193425892	0.152761622947154	0.172610311311766	Hypermethylated in G-CIMP	1.92614121067103e-09
ITGB2	8.24160040263602e-11	0.426340395843842	0.243486686343809	0.182853709500032	Hypermethylated in G-CIMP	2.0020644928708e-09
ELAVL4	8.30413704656311e-11	0.480751691128121	0.282535138299808	0.198216552828314	Hypermethylated in G-CIMP	2.01311379818735e-09
PSD4	8.3738004421769e-11	0.723440534243975	0.584120186067333	0.139320348176641	Hypermethylated in G-CIMP	2.02584196762993e-09
MADD	8.55217996593372e-11	0.379740531357421	0.192465155327654	0.187275376029767	Hypermethylated in G-CIMP	2.06476557623341e-09
ITGA3	8.72095539953705e-11	0.127897870642905	0.0467997023728559	0.0810981682700488	Hypermethylated in G-CIMP	2.10121631524356e-09
PRSS23	9.11661679508473e-11	0.125243676127038	0.0320886048862496	0.0931550712407888	Hypermethylated in G-CIMP	2.19207286930286e-09
TIGD2	9.17320769301615e-11	0.591409228857054	0.418729150203715	0.172680078653339	Hypermethylated in G-CIMP	2.20119695170221e-09
TREM1	9.32935304139364e-11	0.416534924569121	0.244489490903714	0.172045433665407	Hypermethylated in G-CIMP	2.23412458431426e-09
A2BP1	9.44132729575981e-11	0.143735619783609	0.0467762767074019	0.0969593430762067	Hypermethylated in G-CIMP	2.25636255169515e-09
CD4	9.83906354415157e-11	0.52498177769419	0.393778642897986	0.131203134796204	Hypermethylated in G-CIMP	2.34666634752027e-09
CD86	9.88373536562076e-11	0.755068498196098	0.632909584884367	0.122158913311731	Hypermethylated in G-CIMP	2.35256813964756e-09
JAG2	9.92150615913261e-11	0.302156737375917	0.119449169237729	0.182707568138189	Hypermethylated in G-CIMP	2.35680687554768e-09
IL18	9.96952101411131e-11	0.229280774342436	0.117701737912102	0.111579036430334	Hypermethylated in G-CIMP	2.36345713037346e-09
COCH	1.01936067553407e-10	0.176091195762859	0.0585413225914438	0.117549873171415	Hypermethylated in G-CIMP	2.41173790287679e-09
MX2	1.03007439776666e-10	0.529545818368466	0.326667825880199	0.202877992488267	Hypermethylated in G-CIMP	2.43221166800665e-09
CACNG6	1.04258844775808e-10	0.51658236113075	0.39283626404019	0.12374609709056	Hypermethylated in G-CIMP	2.45684615054529e-09
GJD2	1.05407811346355e-10	0.225870721985552	0.086670213280745	0.139200508704807	Hypermethylated in G-CIMP	2.47897334811767e-09
GABRA1	1.06048630302242e-10	0.234297614042528	0.101600986517937	0.132696627524591	Hypermethylated in G-CIMP	2.48908574423116e-09
PEPD	1.06573430637424e-10	0.110234286643199	0.051905757087677	0.0583285295555222	Hypermethylated in G-CIMP	2.49644032163776e-09
S100A8	1.06944766911893e-10	0.488758325884081	0.315351937840499	0.173406388043582	Hypermethylated in G-CIMP	2.50017805576595e-09
C1orf59	1.07934009834986e-10	0.693433071274871	0.510520508550631	0.18291256272424	Hypermethylated in G-CIMP	2.51831802393645e-09
BNIP2	1.08675655948034e-10	0.381118541593238	0.244635256881169	0.136483284712069	Hypermethylated in G-CIMP	2.53062089570511e-09
NHLRC1	1.12784454304883e-10	0.546145812757991	0.307945051720394	0.238200761037597	Hypermethylated in G-CIMP	2.61597891458438e-09
VIPR1	1.12630944812035e-10	0.316138398935338	0.170408990841678	0.14572940809366	Hypermethylated in G-CIMP	2.61597891458438e-09
ROPN1	1.13218238013311e-10	0.645240117594204	0.499729769435942	0.145510348158262	Hypermethylated in G-CIMP	2.6208912117356e-09
MS4A7	1.14042419264776e-10	0.244284222167407	0.113717615451656	0.130566606715751	Hypermethylated in G-CIMP	2.63480391749501e-09
ACAN	1.2229297019683e-10	0.138781659831029	0.030629103523636	0.108152556307393	Hypermethylated in G-CIMP	2.81440702952003e-09
RAB37	1.22139657356748e-10	0.544200672554951	0.29770438311087	0.246496289444082	Hypermethylated in G-CIMP	2.81440702952003e-09
ZNF702P	1.23889930637783e-10	0.505509807843512	0.241037703960205	0.264472103883307	Hypermethylated in G-CIMP	2.84561190877367e-09
NEIL1	1.27515251966444e-10	0.589137955801154	0.428237481099179	0.160900474701975	Hypermethylated in G-CIMP	2.92319430041909e-09
STK17B	1.39747265658412e-10	0.196555383205412	0.070150853212535	0.126404529992877	Hypermethylated in G-CIMP	3.19739577202173e-09
PALM2AKAP2	1.40836224176228e-10	0.247702654326709	0.106146708516621	0.141555945810089	Hypermethylated in G-CIMP	3.21607826426412e-09
ENO1	1.45317459768873e-10	0.172783891701138	0.0652053433119894	0.107578548389148	Hypermethylated in G-CIMP	3.31200372592919e-09
CD93	1.51694426359051e-10	0.610131581230241	0.436753995168836	0.173377586061405	Hypermethylated in G-CIMP	3.45068284700377e-09
PILRA	1.56530830538581e-10	0.72863886135395	0.554046133469711	0.17459272788424	Hypermethylated in G-CIMP	3.55385189488172e-09
LMX1B	1.59263533530099e-10	0.139208221335059	0.0499840548156129	0.0892241665194456	Hypermethylated in G-CIMP	3.60895446613502e-09
NPY	1.63338521461081e-10	0.579704594908105	0.342389347059099	0.237315247849007	Hypermethylated in G-CIMP	3.69420418461595e-09
C18orf34	1.68458781682861e-10	0.467666221524648	0.308195331516995	0.159470890007653	Hypermethylated in G-CIMP	3.80272347332286e-09
VAX1	1.69213955322965e-10	0.395100135994013	0.160519814897091	0.234580321096923	Hypermethylated in G-CIMP	3.8124808330972e-09
ZNF83	1.70454785313326e-10	0.162358836798818	0.0508008319456864	0.111558004853132	Hypermethylated in G-CIMP	3.83312227696977e-09
SEMA3E	1.71342897929833e-10	0.19277853400092	0.069257897397588	0.123520636603332	Hypermethylated in G-CIMP	3.84576854174831e-09
ARID3A	1.7336635209228e-10	0.784639050329635	0.639071946598838	0.145567103730796	Hypermethylated in G-CIMP	3.88380104895911e-09
GIPC2	1.74364466700152e-10	0.271681887543292	0.1096607642099	0.162021123333392	Hypermethylated in G-CIMP	3.8987630565568e-09
IL15	1.77688598172805e-10	0.194234773268852	0.0597158404703373	0.134518932798515	Hypermethylated in G-CIMP	3.96557956527058e-09
ELF1	1.78625031407404e-10	0.548234194129698	0.377538511803923	0.170695682325775	Hypermethylated in G-CIMP	3.97146350432355e-09
GOLT1A	1.7853532209466e-10	0.171641022817551	0.073472887177108	0.0981681356404425	Hypermethylated in G-CIMP	3.97146350432355e-09
PAOX	1.80743599052344e-10	0.506436185772584	0.242319458259491	0.264116727513092	Hypermethylated in G-CIMP	4.01101302709018e-09
SST	1.81359213811813e-10	0.284921110149191	0.140738856536612	0.144182253612579	Hypermethylated in G-CIMP	4.01712359899112e-09
GJA4	1.82778139199274e-10	0.189003915691109	0.0661435673181337	0.122860348372976	Hypermethylated in G-CIMP	4.04097136963789e-09
RASSF4	1.84017925518683e-10	0.553639160270215	0.354685099863452	0.198954060406763	Hypermethylated in G-CIMP	4.06077687602536e-09
VRK2	1.87774070885354e-10	0.488710238310211	0.230231942701877	0.258478295608334	Hypermethylated in G-CIMP	4.13593410610539e-09
FAM19A4	1.89423778183569e-10	0.246491295535191	0.110998633218675	0.135492662316516	Hypermethylated in G-CIMP	4.16450116431139e-09
EFEMP1	2.01926546709179e-10	0.345946953493728	0.185010015745883	0.160936937747845	Hypermethylated in G-CIMP	4.43112418298991e-09
OCA2	2.0366384245807e-10	0.494284351193426	0.331972741352359	0.162311609841068	Hypermethylated in G-CIMP	4.46095607432278e-09
DUOX1	2.0724648359613e-10	0.222338001415911	0.119884825038898	0.102453176377013	Hypermethylated in G-CIMP	4.5310221950665e-09
EPS15	2.07808378452418e-10	0.174602131832863	0.0612585191268068	0.113343612706056	Hypermethylated in G-CIMP	4.53490890205036e-09
ICAM4	2.12282563489212e-10	0.10390619332515	0.0565589892089976	0.0473472041161524	Hypermethylated in G-CIMP	4.61653614150442e-09
WDR52	2.12330943997705e-10	0.654726553473549	0.453121812652038	0.201604740821511	Hypermethylated in G-CIMP	4.61653614150442e-09
IL21R	2.12811756460231e-10	0.270111560463608	0.137932411013142	0.132179149450466	Hypermethylated in G-CIMP	4.61848455288509e-09
BHLHE22	2.13868212442635e-10	0.0690748076873921	0.0219299868985084	0.0471448207888837	Hypermethylated in G-CIMP	4.6244104690435e-09
ZBTB8B	2.13550725555696e-10	0.198881631533653	0.119071011487329	0.0798106200463244	Hypermethylated in G-CIMP	4.6244104690435e-09
PTGER3	2.17053470506816e-10	0.475423556054415	0.291626325902654	0.18379723015176	Hypermethylated in G-CIMP	4.68470433784912e-09
DNAJC5	2.18126744812802e-10	0.278075512493954	0.18885442669894	0.089221085795014	Hypermethylated in G-CIMP	4.69071830466291e-09
NPM1	2.17781405991915e-10	0.100373780588972	0.0456726155405256	0.0547011650484465	Hypermethylated in G-CIMP	4.69071830466291e-09
CLEC4E	2.19508690709113e-10	0.741922351962462	0.541589260872188	0.200333091090274	Hypermethylated in G-CIMP	4.70330236390524e-09
NT5DC3	2.19148490879691e-10	0.255219477262642	0.0940908847904605	0.161128592472181	Hypermethylated in G-CIMP	4.70330236390524e-09
CST6	2.23226768183885e-10	0.538590739953958	0.366040113190004	0.172550626763954	Hypermethylated in G-CIMP	4.77430294416476e-09
FMNL1	2.23954429238001e-10	0.247394757002983	0.124686360205385	0.122708396797598	Hypermethylated in G-CIMP	4.78120432474473e-09
HOXB2	2.26618246596922e-10	0.490220803799705	0.313651316694888	0.176569487104817	Hypermethylated in G-CIMP	4.8293411901142e-09
MS4A1	2.29736423763859e-10	0.623938160571892	0.409007229236509	0.214930931335384	Hypermethylated in G-CIMP	4.88696976388491e-09
GMFG	2.31025097625799e-10	0.654408553784253	0.472837492749993	0.18157106103426	Hypermethylated in G-CIMP	4.90554370965861e-09
GIMAP4	2.39406559639038e-10	0.491928742937871	0.292915073265502	0.199013669672369	Hypermethylated in G-CIMP	5.07438751005113e-09
CTPS	2.42001199703993e-10	0.451764501946606	0.257492573451003	0.194271928495603	Hypermethylated in G-CIMP	5.12019025753645e-09
SH2B2	2.46707417283594e-10	0.729975682084055	0.591362749650038	0.138612932434017	Hypermethylated in G-CIMP	5.2104253460646e-09
MBNL1	2.50350423973017e-10	0.583436190406203	0.388737924780256	0.194698265625947	Hypermethylated in G-CIMP	5.27792340254544e-09
TOM1L1	2.57132799126379e-10	0.530434314803376	0.328283286205194	0.202151028598181	Hypermethylated in G-CIMP	5.41124746254194e-09
SUSD1	2.57931837141083e-10	0.71085805527711	0.504431431744941	0.206426623532169	Hypermethylated in G-CIMP	5.41840439375023e-09
TRHDE-AS1	2.63018804064785e-10	0.347825768506984	0.170927459771163	0.176898308735821	Hypermethylated in G-CIMP	5.51545293212939e-09
IL18BP	2.70367694979054e-10	0.66383549803438	0.447851588925633	0.215983909108747	Hypermethylated in G-CIMP	5.65524755631679e-09
RARRES1	2.70643305888445e-10	0.484662956722123	0.345900590469773	0.13876236625235	Hypermethylated in G-CIMP	5.65524755631679e-09
SLC26A8	2.82026566122329e-10	0.336643472123353	0.185523238495479	0.151120233627874	Hypermethylated in G-CIMP	5.88269547639614e-09
ORAI2	2.85710535324204e-10	0.212884631469008	0.0954014965099975	0.117483134959011	Hypermethylated in G-CIMP	5.94902747802038e-09
FAM179A	2.92071993455438e-10	0.62636253767326	0.433322904081171	0.193039633592089	Hypermethylated in G-CIMP	6.06796795051915e-09
FAM46B	2.92450767732119e-10	0.553447840560689	0.373610472360057	0.179837368200632	Hypermethylated in G-CIMP	6.06796795051915e-09
KLHL1	3.05209328601071e-10	0.399235541655285	0.205821346211925	0.19341419544336	Hypermethylated in G-CIMP	6.32158128677938e-09
EMCN	3.07200478194701e-10	0.733076334925336	0.537334974216212	0.195741360709125	Hypermethylated in G-CIMP	6.351679239171e-09
NIPAL2	3.10071076492516e-10	0.224639089839604	0.0861457577343718	0.138493332105232	Hypermethylated in G-CIMP	6.38865467551596e-09
TMEM45B	3.10009651013319e-10	0.461360626489509	0.28722761000059	0.174133016488919	Hypermethylated in G-CIMP	6.38865467551596e-09
CD69	3.16689638757178e-10	0.60671577899672	0.420715836727486	0.185999942269234	Hypermethylated in G-CIMP	6.51365483478613e-09
GATA6	3.18382716125495e-10	0.481239926530025	0.215485054311182	0.265754872218843	Hypermethylated in G-CIMP	6.53708929839581e-09
LOXL2	3.19876044974758e-10	0.47208382267251	0.353968866224384	0.118114956448125	Hypermethylated in G-CIMP	6.55634824127082e-09
VNN2	3.22090716676165e-10	0.672332749680953	0.473368838060271	0.198963911620682	Hypermethylated in G-CIMP	6.59029982855945e-09
C22orf9	3.26887027437539e-10	0.174060638363626	0.080900118464088	0.0931605198995385	Hypermethylated in G-CIMP	6.66533375807874e-09
DYSF	3.2648523086692e-10	0.55972004072123	0.391859197860512	0.167860842860718	Hypermethylated in G-CIMP	6.66533375807874e-09
GIPR	3.31780392042876e-10	0.73198068055379	0.516030323108953	0.215950357444837	Hypermethylated in G-CIMP	6.75344708354861e-09
TOP3A	3.41238466172287e-10	0.272110030366984	0.133459277137125	0.138650753229859	Hypermethylated in G-CIMP	6.93401261898455e-09
ELANE	3.52045317037928e-10	0.572098274448786	0.369684923172689	0.202413351276097	Hypermethylated in G-CIMP	7.14131789166629e-09
SCARA5	3.5688230899552e-10	0.16809380749602	0.0626023164917462	0.105491491004274	Hypermethylated in G-CIMP	7.22701979417e-09
RAB15	3.63188687864676e-10	0.293432585157776	0.178662369085121	0.114770216072655	Hypermethylated in G-CIMP	7.3421329604972e-09
TRAK1	3.68774880401096e-10	0.624690830652588	0.491441173497687	0.133249657154901	Hypermethylated in G-CIMP	7.44231835558177e-09
EPHA2	3.7155605330055e-10	0.386222701544926	0.235679299711523	0.150543401833403	Hypermethylated in G-CIMP	7.485649770079e-09
SLC12A7	3.80539231270957e-10	0.150143610947839	0.055880972396427	0.094262638551412	Hypermethylated in G-CIMP	7.65357097850922e-09
DYRK3	3.84703563206261e-10	0.211566452105174	0.0982039831487858	0.113362468956388	Hypermethylated in G-CIMP	7.7241505866818e-09
HOXD11	3.85356996066033e-10	0.337930043539536	0.138138069543608	0.199791973995928	Hypermethylated in G-CIMP	7.7241505866818e-09
ST6GAL2	3.9322087367586e-10	0.316420328307558	0.154015254709504	0.162405073598054	Hypermethylated in G-CIMP	7.86841632985967e-09
NFATC2	3.96379885900495e-10	0.567540203106163	0.328803195971636	0.238737007134527	Hypermethylated in G-CIMP	7.90646251296806e-09
SURF4	3.96461613389555e-10	0.374437400941605	0.225784187165395	0.14865321377621	Hypermethylated in G-CIMP	7.90646251296806e-09
MYOM2	4.02542851707144e-10	0.626730723729718	0.431384311137826	0.195346412591893	Hypermethylated in G-CIMP	8.01420051813583e-09
C8orf44	4.07320346741397e-10	0.540792603495344	0.380823313465933	0.159969290029411	Hypermethylated in G-CIMP	8.09566332260763e-09
BCL2L14	4.09667197832265e-10	0.680305118204535	0.512844610493064	0.167460507711471	Hypermethylated in G-CIMP	8.12862342455079e-09
MAPRE3	4.10987036705658e-10	0.399662309743519	0.229821727728667	0.169840582014852	Hypermethylated in G-CIMP	8.14112911970972e-09
EVL	4.26402525906092e-10	0.82535893094443	0.713651054734229	0.111707876210201	Hypermethylated in G-CIMP	8.43234207847123e-09
OPCML	4.27288216263469e-10	0.548372909196231	0.371925348269433	0.176447560926798	Hypermethylated in G-CIMP	8.43572689164969e-09
CD248	4.28929899564125e-10	0.23118516621607	0.125365090869684	0.105820075346386	Hypermethylated in G-CIMP	8.45400065818708e-09
PTPRE	4.43259104652168e-10	0.470028990697112	0.324058091692163	0.14597089900495	Hypermethylated in G-CIMP	8.72186164920583e-09
DIO3	4.56313754450614e-10	0.444197473130611	0.261359242602023	0.182838230528588	Hypermethylated in G-CIMP	8.93406332511434e-09
KIFC2	4.55978816233083e-10	0.529279842393881	0.410986515430612	0.118293326963269	Hypermethylated in G-CIMP	8.93406332511434e-09
SLFN12	4.559994988266e-10	0.539085243693764	0.305013097265342	0.234072146428422	Hypermethylated in G-CIMP	8.93406332511434e-09
SET	4.59961203165839e-10	0.114660854210252	0.0440380767146778	0.070622777495574	Hypermethylated in G-CIMP	8.99056616651638e-09
PKMYT1	4.6212167302177e-10	0.553222941006917	0.428683639582024	0.124539301424894	Hypermethylated in G-CIMP	9.0178652424711e-09
SH2D4A	4.63853674169045e-10	0.285939430692566	0.142160913763662	0.143778516928904	Hypermethylated in G-CIMP	9.0367268601316e-09
PDE1B	4.81025844548135e-10	0.186793293089649	0.0893687747609068	0.0974245183287417	Hypermethylated in G-CIMP	9.35583380681265e-09
TRPC6	4.87054292908953e-10	0.175249442873454	0.0752826434134284	0.0999667994600259	Hypermethylated in G-CIMP	9.45750490474195e-09
BOK	4.99114392229553e-10	0.193071888939691	0.0547068155635113	0.13836507337618	Hypermethylated in G-CIMP	9.6619550598998e-09
KCNB2	4.99220107279255e-10	0.139274222084116	0.0536949691534158	0.0855792529306998	Hypermethylated in G-CIMP	9.6619550598998e-09
PRKCH	5.05588856769245e-10	0.36029654554351	0.177876518944405	0.182420026599106	Hypermethylated in G-CIMP	9.76920137973438e-09
VWA2	5.14312217123184e-10	0.10994683596053	0.038942140228898	0.0710046957316318	Hypermethylated in G-CIMP	9.92151966561489e-09
BTNL9	5.19718452605781e-10	0.195658577281024	0.0964320228750403	0.0992265544059832	Hypermethylated in G-CIMP	9.99885656890553e-09
LBR	5.20015071430459e-10	0.749315116590909	0.608536929196879	0.14077818739403	Hypermethylated in G-CIMP	9.99885656890553e-09
NCF4	5.51542015015852e-10	0.709434006228436	0.582680716767193	0.126753289461242	Hypermethylated in G-CIMP	1.05878130557352e-08
SLC15A3	5.5642368672235e-10	0.381657844105751	0.190299659103494	0.191358185002257	Hypermethylated in G-CIMP	1.06641851387079e-08
DNM3	5.62746649030471e-10	0.343379114570698	0.224852741428681	0.118526373142017	Hypermethylated in G-CIMP	1.07678880688067e-08
SEMA6B	5.75737207462026e-10	0.775691943104382	0.606194089511859	0.169497853592523	Hypermethylated in G-CIMP	1.09986302124542e-08
COLEC12	5.84823130702346e-10	0.232635420155279	0.087550187086611	0.145085233068668	Hypermethylated in G-CIMP	1.11541548967236e-08
C1orf104	5.87831294549286e-10	0.203384963621464	0.10670359412358	0.0966813694978836	Hypermethylated in G-CIMP	1.11934455862079e-08
BPTF	6.0193308405193e-10	0.100748941713845	0.0427041417553332	0.058044799958512	Hypermethylated in G-CIMP	1.14435136720082e-08
PRKD1	6.03965183203137e-10	0.755752731326381	0.554779443372179	0.200973287954202	Hypermethylated in G-CIMP	1.14636864194473e-08
FLI1	6.1277816948619e-10	0.15084555962948	0.0511399539834078	0.0997056056460725	Hypermethylated in G-CIMP	1.16122938506484e-08
RASEF	6.15055986941375e-10	0.384317684125769	0.175259241948673	0.209058442177096	Hypermethylated in G-CIMP	1.16367804195992e-08
FOXK2	6.17867192704003e-10	0.138571540404882	0.0532825233410269	0.0852890170638547	Hypermethylated in G-CIMP	1.16712641233015e-08
CD79B	6.21941421979008e-10	0.796135364835083	0.607450890489975	0.188684474345108	Hypermethylated in G-CIMP	1.17294575525306e-08
IL27	6.47266051442782e-10	0.67948660790254	0.506536952817239	0.172949655085302	Hypermethylated in G-CIMP	1.21875964965446e-08
SLC23A1	6.62880614756119e-10	0.203568550181442	0.116155432899789	0.0874131172816533	Hypermethylated in G-CIMP	1.2461733340463e-08
PRIC285	6.77803824932129e-10	0.801389882975568	0.678051903906945	0.123337979068623	Hypermethylated in G-CIMP	1.27220221894256e-08
ZMYND8	6.8577364938149e-10	0.187742613618174	0.113710172788221	0.0740324408299537	Hypermethylated in G-CIMP	1.28511804834887e-08
CXCL5	6.93047604084247e-10	0.707637848882026	0.485702817440512	0.221935031441514	Hypermethylated in G-CIMP	1.29669096890945e-08
LYZ	7.15918233556759e-10	0.56524672722003	0.356083221288069	0.209163505931961	Hypermethylated in G-CIMP	1.33736244705239e-08
DISP2	7.20890374553586e-10	0.102648492718615	0.0437707032099976	0.058877789508617	Hypermethylated in G-CIMP	1.34452318514686e-08
ANKLE1	7.25397974121027e-10	0.0858475420489323	0.0260858808193062	0.0597616612296261	Hypermethylated in G-CIMP	1.35079629061086e-08
FZD9	7.3536035384168e-10	0.725795923696136	0.570195894815199	0.155600028880938	Hypermethylated in G-CIMP	1.36719123424486e-08
RBKS	7.38834929896932e-10	0.201513779629645	0.101725550611575	0.09978822901807	Hypermethylated in G-CIMP	1.37149138087471e-08
CYP4X1	7.4122746796869e-10	0.243577132780704	0.0906427700247111	0.152934362755993	Hypermethylated in G-CIMP	1.37377260389927e-08
CABYR	7.50683357915494e-10	0.190126790909851	0.0579463859475307	0.13218040496232	Hypermethylated in G-CIMP	1.38911719804864e-08
C1orf198	7.80150525574282e-10	0.167134931365874	0.0929227235425562	0.0742122078233183	Hypermethylated in G-CIMP	1.44138608840845e-08
UBXN10	7.82741687824652e-10	0.654264918221369	0.407141236671351	0.247123681550018	Hypermethylated in G-CIMP	1.44391380725904e-08
C19orf59	7.84300337647441e-10	0.349069519305707	0.173177467272126	0.175892052033581	Hypermethylated in G-CIMP	1.44453194793537e-08
ADAMTS19	7.96193488509242e-10	0.11947887570025	0.037882298784886	0.0815965769153636	Hypermethylated in G-CIMP	1.46415269865111e-08
FOXJ1	7.97522534075833e-10	0.545394109717691	0.335992499510106	0.209401610207585	Hypermethylated in G-CIMP	1.46431586894235e-08
CCL26	8.03807748789823e-10	0.835316458342124	0.651730477312124	0.18358598103	Hypermethylated in G-CIMP	1.47356432953613e-08
FAIM3	8.07619418013231e-10	0.433171439456792	0.256262913260115	0.176908526196677	Hypermethylated in G-CIMP	1.47825656574639e-08
CACNA1G	8.17991580326647e-10	0.168652933889886	0.0646014604769216	0.104051473412965	Hypermethylated in G-CIMP	1.49492393147622e-08
CD33	8.22616902139363e-10	0.660286623219487	0.451904074350713	0.208382548868774	Hypermethylated in G-CIMP	1.49873690534835e-08
IHH	8.21778211203621e-10	0.27387641494774	0.114926987410114	0.158949427537627	Hypermethylated in G-CIMP	1.49873690534835e-08
SF3B3	8.50802432583841e-10	0.350632587294804	0.17174565027914	0.178886937015664	Hypermethylated in G-CIMP	1.54770007998225e-08
NLRP12	8.58044321097376e-10	0.68828352723114	0.49527000059699	0.193013526634149	Hypermethylated in G-CIMP	1.5584725007501e-08
CDX1	8.79368867824445e-10	0.90159916487435	0.833384464643296	0.068214700231054	Hypermethylated in G-CIMP	1.5947509759655e-08
FOSL1	8.98538357624349e-10	0.625883777760977	0.420710828674947	0.205172949086029	Hypermethylated in G-CIMP	1.62701592793145e-08
EMX1	9.10404249971272e-10	0.22326859674391	0.104094392224072	0.119174204519838	Hypermethylated in G-CIMP	1.64597742345495e-08
GNA15	9.16793832046429e-10	0.705081248147454	0.499095702774201	0.205985545373253	Hypermethylated in G-CIMP	1.65499510414987e-08
KCNQ1DN	9.3050483473033e-10	0.700594206767011	0.540816178499437	0.159778028267574	Hypermethylated in G-CIMP	1.67718169142386e-08
TMEM125	9.3393850504649e-10	0.195137204763285	0.0899668030465087	0.105170401716777	Hypermethylated in G-CIMP	1.6782462694945e-08
TNFSF12-TNFSF13	9.32636584761884e-10	0.478004295267716	0.310965275946762	0.167039019320953	Hypermethylated in G-CIMP	1.6782462694945e-08
SLFN11	9.3537061740863e-10	0.129600370346023	0.0447366901171748	0.0848636802288483	Hypermethylated in G-CIMP	1.6782652749432e-08
REM1	9.70470391469015e-10	0.0814258591638053	0.0249675103705272	0.0564583487932781	Hypermethylated in G-CIMP	1.73859991527818e-08
STIM1	9.7702170988308e-10	0.14774520745518	0.0635138960751094	0.0842313113800702	Hypermethylated in G-CIMP	1.74768459195146e-08
NMUR1	9.95017696358562e-10	0.745871252957025	0.646307538037843	0.0995637149191819	Hypermethylated in G-CIMP	1.77718289307249e-08
CDS1	1.00144281199878e-09	0.0983172474751272	0.0263388967704375	0.0719783507046896	Hypermethylated in G-CIMP	1.7859567731809e-08
SAA1	1.00610833011524e-09	0.573629197550901	0.41124793505552	0.162381262495381	Hypermethylated in G-CIMP	1.79157088165015e-08
ZBTB16	1.01916110928182e-09	0.742707930647841	0.632180116080747	0.110527814567094	Hypermethylated in G-CIMP	1.81208073135259e-08
ARVCF	1.03090710029906e-09	0.100709480710569	0.0486883121230148	0.0520211685875541	Hypermethylated in G-CIMP	1.83020890618507e-08
NPY5R	1.03485883707456e-09	0.35382643281707	0.146401263446287	0.207425169370783	Hypermethylated in G-CIMP	1.83446598055589e-08
NSUN5	1.06054990539291e-09	0.0888405189647309	0.0219502419884716	0.0668902769762593	Hypermethylated in G-CIMP	1.87718923284389e-08
CBFB	1.06546364515654e-09	0.250063770054843	0.151157347041223	0.0989064230136204	Hypermethylated in G-CIMP	1.88306344232308e-08
KL	1.07121838669858e-09	0.447939557416008	0.222766981406747	0.225172576009261	Hypermethylated in G-CIMP	1.89040422621277e-08
FZD6	1.08070527737665e-09	0.394302466758334	0.190259020724574	0.20404344603376	Hypermethylated in G-CIMP	1.90429947831474e-08
SLC26A4	1.08477747719959e-09	0.272357832550184	0.097506994730247	0.174850837819937	Hypermethylated in G-CIMP	1.90862636301317e-08
TDRD7	1.08737971022534e-09	0.0398228930834182	0.0217221926870248	0.0181007003963933	Hypermethylated in G-CIMP	1.91035786591076e-08
DDX51	1.09287743403174e-09	0.140397259551598	0.0609227268690709	0.0794745326825267	Hypermethylated in G-CIMP	1.91716359378585e-08
HOXB5	1.11652159620387e-09	0.110116962588717	0.04741774725096	0.0626992153377566	Hypermethylated in G-CIMP	1.9557350096117e-08
TRIM38	1.14285563259853e-09	0.315636316626057	0.179031661223122	0.136604655402935	Hypermethylated in G-CIMP	1.99889682940122e-08
EVC2	1.15253208577139e-09	0.699128402420624	0.568534672777828	0.130593729642796	Hypermethylated in G-CIMP	2.01283932020962e-08
SLC46A2	1.15609939238605e-09	0.643360237293716	0.449167259407956	0.19419297788576	Hypermethylated in G-CIMP	2.01608706447707e-08
SLC8A2	1.16141113946313e-09	0.332341460305103	0.17759483954157	0.154746620763533	Hypermethylated in G-CIMP	2.02236281895305e-08
RAB11FIP4	1.20981028287658e-09	0.158325051743562	0.0923376810592049	0.0659873706843567	Hypermethylated in G-CIMP	2.10353758463047e-08
FBP1	1.22351032597684e-09	0.118025297836627	0.0162402518589673	0.101785045977659	Hypermethylated in G-CIMP	2.12186992827952e-08
GBGT1	1.22394834927863e-09	0.779666647024102	0.681537494803469	0.0981291522206327	Hypermethylated in G-CIMP	2.12186992827952e-08
CD28	1.24675229632498e-09	0.816330098162543	0.643558017080261	0.172772081082282	Hypermethylated in G-CIMP	2.15507432070464e-08
RYBP	1.24568726878739e-09	0.548596753136975	0.378555021506012	0.170041731630963	Hypermethylated in G-CIMP	2.15507432070464e-08
TMEM176B	1.26619220056955e-09	0.146911277915862	0.0441567874469365	0.102754490468926	Hypermethylated in G-CIMP	2.18547735671405e-08
TNFRSF10C	1.3020676345074e-09	0.452384662079003	0.280083620753662	0.172301041325341	Hypermethylated in G-CIMP	2.24411832014517e-08
HESX1	1.32532204331284e-09	0.530962530700069	0.353165161812777	0.177797368887293	Hypermethylated in G-CIMP	2.28086764480341e-08
HAMP	1.3278482887324e-09	0.740329044227344	0.557557576726361	0.182771467500983	Hypermethylated in G-CIMP	2.28188892238352e-08
ETNK2	1.33326219612698e-09	0.71867462918879	0.485174717745748	0.233499911443041	Hypermethylated in G-CIMP	2.2878624255051e-08
CRMP1	1.34708075742847e-09	0.241686407710459	0.124200904836373	0.117485502874086	Hypermethylated in G-CIMP	2.30821994516699e-08
ALOX5	1.37628776032554e-09	0.565582621643828	0.375450996870773	0.190131624773055	Hypermethylated in G-CIMP	2.35484830411642e-08
KCNC4	1.39703381930788e-09	0.58507009443344	0.373566994722506	0.211503099710934	Hypermethylated in G-CIMP	2.38688585683775e-08
GRP	1.41675752313005e-09	0.414031172158738	0.281287591420939	0.132743580737798	Hypermethylated in G-CIMP	2.41708660665799e-08
ARHGAP24	1.42453933751887e-09	0.415486771525881	0.208275970327764	0.207210801198117	Hypermethylated in G-CIMP	2.41987214658242e-08
SLC38A4	1.42394012363903e-09	0.240400502054783	0.115898664951374	0.124501837103409	Hypermethylated in G-CIMP	2.41987214658242e-08
SLC7A7	1.42381029306832e-09	0.740458292486364	0.601847691011748	0.138610601474616	Hypermethylated in G-CIMP	2.41987214658242e-08
ARF5	1.45540279429002e-09	0.166174796703521	0.0880030938069329	0.0781717028965879	Hypermethylated in G-CIMP	2.46874790077413e-08
IFI16	1.47041625047894e-09	0.193979685626223	0.0954618086939821	0.0985178769322412	Hypermethylated in G-CIMP	2.49063619127035e-08
CALML4	1.47746657484647e-09	0.830120559755205	0.751756876658743	0.0783636830964622	Hypermethylated in G-CIMP	2.49899289149533e-08
DENND2D	1.48651209641021e-09	0.72711665227012	0.538708188282908	0.188408463987212	Hypermethylated in G-CIMP	2.51069553794263e-08
HTR1B	1.5110099212938e-09	0.274063170515341	0.130522738539734	0.143540431975607	Hypermethylated in G-CIMP	2.54479074619038e-08
TREML1	1.50889567886187e-09	0.694904803525348	0.562464587818811	0.132440215706537	Hypermethylated in G-CIMP	2.54479074619038e-08
CETP	1.51553860324746e-09	0.852421216687939	0.689953930631557	0.162467286056382	Hypermethylated in G-CIMP	2.54878187321075e-08
SFN	1.55589003728898e-09	0.718763706259449	0.5973678613745	0.12139584488495	Hypermethylated in G-CIMP	2.6129214481129e-08
C4orf27	1.58077364481842e-09	0.0665573918838444	0.0234013192793449	0.0431560726044995	Hypermethylated in G-CIMP	2.65093943902363e-08
RLN2	1.58903668331651e-09	0.556513921977994	0.426602367399025	0.129911554578969	Hypermethylated in G-CIMP	2.66101660755102e-08
OSTF1	1.61027955562946e-09	0.427093189965749	0.257480820961362	0.169612369004387	Hypermethylated in G-CIMP	2.69277059968291e-08
DIO1	1.6242535099961e-09	0.799051793882107	0.677229884375193	0.121821909506914	Hypermethylated in G-CIMP	2.71229659674879e-08
ANXA4	1.69227022671529e-09	0.616145569904921	0.447184176458787	0.168961393446134	Hypermethylated in G-CIMP	2.8218845051696e-08
LGALS2	1.71380179362522e-09	0.564283384259892	0.416508445290454	0.147774938969438	Hypermethylated in G-CIMP	2.85375796552036e-08
MBP	1.74053936053058e-09	0.416739511588653	0.169730776801604	0.247008734787048	Hypermethylated in G-CIMP	2.8941982662569e-08
TCFL5	1.75955195351703e-09	0.110652454237578	0.0271155520334433	0.083536902204135	Hypermethylated in G-CIMP	2.92169766008749e-08
CCDC81	1.76460359129999e-09	0.27576017153906	0.133196542142224	0.142563629396836	Hypermethylated in G-CIMP	2.92597050546175e-08
DSTN	1.82257354106928e-09	0.121071853343653	0.0518759960316255	0.0691958573120271	Hypermethylated in G-CIMP	3.01785458988273e-08
NPR3	1.84367676447644e-09	0.172502252880245	0.0612413328990912	0.111260919981154	Hypermethylated in G-CIMP	3.04852211224214e-08
TNFRSF10D	1.92872711840212e-09	0.511729827150233	0.278571295889073	0.23315853126116	Hypermethylated in G-CIMP	3.18469263774202e-08
HELB	1.93184403604e-09	0.0826476918656962	0.0246519369613036	0.0579957549043926	Hypermethylated in G-CIMP	3.18538417450953e-08
SDR16C5	1.93637605458833e-09	0.402307421832631	0.219766493202938	0.182540928629693	Hypermethylated in G-CIMP	3.18840386338491e-08
SERHL	1.95844751669135e-09	0.467825092280821	0.262429144897602	0.205395947383219	Hypermethylated in G-CIMP	3.22025506713902e-08
CAMP	1.97339226856732e-09	0.899558551039459	0.809274772341006	0.090283778698453	Hypermethylated in G-CIMP	3.23581515593136e-08
PLD5	1.97233457199152e-09	0.230902831381133	0.12103340688888	0.109869424492253	Hypermethylated in G-CIMP	3.23581515593136e-08
BATF3	1.99666267061876e-09	0.0969615427743333	0.0257090040542506	0.0712525387200827	Hypermethylated in G-CIMP	3.26943127452497e-08
IER5	2.00847016779749e-09	0.227231781290182	0.107160250617476	0.120071530672705	Hypermethylated in G-CIMP	3.28421036025168e-08
CNTNAP2	2.0171153236552e-09	0.410013597671442	0.204284154513033	0.205729443158409	Hypermethylated in G-CIMP	3.29378471799077e-08
SCUBE2	2.02614401414252e-09	0.316611851401703	0.178406849661089	0.138205001740614	Hypermethylated in G-CIMP	3.30395804295118e-08
SECTM1	2.06183349381133e-09	0.409193850152177	0.204551098623738	0.20464275152844	Hypermethylated in G-CIMP	3.35751810040504e-08
SPAG6	2.08094996786605e-09	0.468780952709437	0.246053384008727	0.22272756870071	Hypermethylated in G-CIMP	3.38398007171166e-08
GPR132	2.11410118041254e-09	0.586271020097196	0.400425818737816	0.18584520135938	Hypermethylated in G-CIMP	3.43316073396842e-08
DCUN1D1	2.14723215769897e-09	0.725871295012425	0.597348131058969	0.128523163953456	Hypermethylated in G-CIMP	3.48217346892775e-08
ACTL6B	2.15310881512401e-09	0.236492124651913	0.0769438286720655	0.159548295979847	Hypermethylated in G-CIMP	3.4869139466878e-08
SDF4	2.1615750436879e-09	0.647103008296525	0.54265646739691	0.104446540899615	Hypermethylated in G-CIMP	3.49582944736703e-08
KANK3	2.17859375298153e-09	0.0532217621046553	0.0210717577846022	0.0321500043200531	Hypermethylated in G-CIMP	3.51853322129958e-08
SEMA3C	2.21590334393938e-09	0.265088410413896	0.087622048348395	0.177466362065501	Hypermethylated in G-CIMP	3.57390093969239e-08
PTPRR	2.23246568435467e-09	0.195913380303605	0.0872836737197205	0.108629706583885	Hypermethylated in G-CIMP	3.59570121002608e-08
MIPOL1	2.24621488502894e-09	0.298019472316783	0.126526751956242	0.171492720360541	Hypermethylated in G-CIMP	3.61291729327679e-08
TMEM132D	2.31153395080455e-09	0.317419788905218	0.148246118040492	0.169173670864726	Hypermethylated in G-CIMP	3.71292106438074e-08
DOCK5	2.32929285895077e-09	0.368933876944432	0.154293517154852	0.21464035978958	Hypermethylated in G-CIMP	3.73636297456152e-08
TRAM1	2.39444042170994e-09	0.642232800851106	0.449500135183349	0.192732665667757	Hypermethylated in G-CIMP	3.8356531368667e-08
PTPDC1	2.42127335903116e-09	0.13603265608731	0.0559188868796515	0.0801137692076585	Hypermethylated in G-CIMP	3.87287024290952e-08
WFDC2	2.42423438040838e-09	0.493694327408491	0.277329589231325	0.216364738177166	Hypermethylated in G-CIMP	3.87287024290952e-08
ADAM8	2.43803638686584e-09	0.131019640172961	0.0257117179910398	0.105307922181922	Hypermethylated in G-CIMP	3.88965643018083e-08
TNFRSF18	2.59834558686001e-09	0.320235368428413	0.138911297933268	0.181324070495144	Hypermethylated in G-CIMP	4.1398202427084e-08
GABRA4	2.61066890695574e-09	0.0821410976608645	0.0227271044652649	0.0594139931955996	Hypermethylated in G-CIMP	4.15384866785977e-08
STYK1	2.6310422903699e-09	0.446817913510891	0.248423382325775	0.198394531185116	Hypermethylated in G-CIMP	4.18063058951643e-08
C13orf33	2.63519524834373e-09	0.379421325299069	0.179033919750185	0.200387405548884	Hypermethylated in G-CIMP	4.18160149219705e-08
PADI4	2.63876144526389e-09	0.731059721045797	0.567088420381611	0.163971300664185	Hypermethylated in G-CIMP	4.18163994936718e-08
TMEM130	2.68107566743733e-09	0.28445777458248	0.135552296980769	0.148905477601711	Hypermethylated in G-CIMP	4.24299991015618e-08
RAD9B	2.68549627113648e-09	0.578203233481399	0.385839151803384	0.192364081678015	Hypermethylated in G-CIMP	4.24430642262882e-08
C2orf40	2.69265449675479e-09	0.50921470532852	0.33701341938475	0.17220128594377	Hypermethylated in G-CIMP	4.24993034608115e-08
HAGHL	2.71509110523243e-09	0.310030925813449	0.209122171214084	0.100908754599365	Hypermethylated in G-CIMP	4.27962157388172e-08
SPINT2	2.721585704603e-09	0.441360862650177	0.212959289864044	0.228401572786134	Hypermethylated in G-CIMP	4.28413877713908e-08
GLRA3	2.72590790669427e-09	0.16586028298426	0.0821036179386699	0.08375666504559	Hypermethylated in G-CIMP	4.28522886104295e-08
KCNJ4	2.73208330792129e-09	0.721322822877109	0.625344404338585	0.0959784185385238	Hypermethylated in G-CIMP	4.28922546985622e-08
LRP11	2.79733554633509e-09	0.133486922546536	0.0639689303484268	0.0695179921981097	Hypermethylated in G-CIMP	4.38583578486482e-08
NKX6-1	2.8575693206425e-09	0.0862172400534098	0.0240906262342665	0.0621266138191434	Hypermethylated in G-CIMP	4.47433201584951e-08
TRPA1	2.86421543926304e-09	0.371721481382682	0.178176285341499	0.193545196041183	Hypermethylated in G-CIMP	4.47879834118403e-08
UGT3A2	2.8756333561666e-09	0.310601920187456	0.203959961814955	0.106641958372501	Hypermethylated in G-CIMP	4.49070468292366e-08
CRYAA	2.88005022374114e-09	0.790921968114114	0.671295485859814	0.1196264822543	Hypermethylated in G-CIMP	4.49166089055322e-08
BTG3	2.89550952856017e-09	0.156448946112892	0.0562112312043626	0.100237714908529	Hypermethylated in G-CIMP	4.50387160661151e-08
VSX1	2.89252173484885e-09	0.255877469403352	0.0912709308137029	0.164606538589649	Hypermethylated in G-CIMP	4.50387160661151e-08
LRG1	2.97213361964868e-09	0.628579886319361	0.481398191245736	0.147181695073625	Hypermethylated in G-CIMP	4.61697493599636e-08
SGMS2	3.02428032794724e-09	0.745462617138638	0.564855735404898	0.180606881733739	Hypermethylated in G-CIMP	4.6918072998351e-08
TAF5L	3.03739485864338e-09	0.13116960568286	0.0791518680773659	0.0520177376054945	Hypermethylated in G-CIMP	4.70596898965142e-08
ACAA2	3.09303897076296e-09	0.139071993385861	0.0335309026199052	0.105541090765956	Hypermethylated in G-CIMP	4.78590014270348e-08
PERP	3.15078897037339e-09	0.126405897335955	0.0500169906040679	0.0763889067318875	Hypermethylated in G-CIMP	4.86887625448013e-08
EMR2	3.18808790690145e-09	0.203082891026787	0.119573749789986	0.0835091412368009	Hypermethylated in G-CIMP	4.92007396455929e-08
GPX2	3.20041141368317e-09	0.729371617813263	0.543996653090674	0.185374964722589	Hypermethylated in G-CIMP	4.93264453654615e-08
SLC16A11	3.24927417069029e-09	0.0907448711228792	0.0470178321787679	0.0437270389441113	Hypermethylated in G-CIMP	5.00142514461141e-08
ATP8A2	3.27820668233638e-09	0.585457647659473	0.344870155669762	0.240587491989711	Hypermethylated in G-CIMP	5.03938907443533e-08
SIRPB1	3.28848196020011e-09	0.594490838880798	0.425922887836484	0.168567951044314	Hypermethylated in G-CIMP	5.04861092615378e-08
DMC1	3.29981160585522e-09	0.576417509612363	0.351840668195689	0.224576841416674	Hypermethylated in G-CIMP	5.05942543100348e-08
CD37	3.3304603048315e-09	0.60454850741181	0.424002914158062	0.180545593253748	Hypermethylated in G-CIMP	5.09979433966805e-08
CLSTN2	3.38543773721251e-09	0.489383011827252	0.321423791653207	0.167959220174046	Hypermethylated in G-CIMP	5.17726397999105e-08
FOXD4L1	3.42753651971535e-09	0.775696807240406	0.698856767672406	0.0768400395680001	Hypermethylated in G-CIMP	5.23486366775672e-08
TOP1MT	3.46425427380094e-09	0.810696136420266	0.59047459288038	0.220221543539886	Hypermethylated in G-CIMP	5.28410671272531e-08
CXCL16	3.4744241674873e-09	0.332837893020876	0.162256370107623	0.170581522913253	Hypermethylated in G-CIMP	5.28835355700385e-08
SPAG4	3.47599725583177e-09	0.780774455925941	0.611151724347974	0.169622731577967	Hypermethylated in G-CIMP	5.28835355700385e-08
C11orf52	3.48636666961985e-09	0.670662555054994	0.514189531879655	0.156473023175339	Hypermethylated in G-CIMP	5.29730307613023e-08
TREML2	3.65998680451601e-09	0.668172042488572	0.478529234932444	0.189642807556128	Hypermethylated in G-CIMP	5.55395941055476e-08
NANP	3.66760952504749e-09	0.267106558385739	0.148533296183503	0.118573262202235	Hypermethylated in G-CIMP	5.55838229174719e-08
CCIN	3.74552301302298e-09	0.82154655566625	0.652891367012435	0.168655188653815	Hypermethylated in G-CIMP	5.66192633697174e-08
GABRB3	3.74208651733993e-09	0.337603324844123	0.187672695056139	0.149930629787984	Hypermethylated in G-CIMP	5.66192633697174e-08
SH3BGRL3	3.82335836725124e-09	0.320480920131789	0.182522221562007	0.137958698569782	Hypermethylated in G-CIMP	5.77219550943326e-08
C3	3.85225148838667e-09	0.640969774074188	0.417954012693695	0.223015761380493	Hypermethylated in G-CIMP	5.80097972855778e-08
SLC26A10	3.84950906561804e-09	0.641232481763903	0.483943682859892	0.157288798904011	Hypermethylated in G-CIMP	5.80097972855778e-08
ADCY1	3.98984747350098e-09	0.131849709976832	0.0345541410631796	0.097295568913652	Hypermethylated in G-CIMP	6.00052729581562e-08
ALAS1	4.01787319380206e-09	0.359665962570686	0.225123476785829	0.134542485784857	Hypermethylated in G-CIMP	6.03498866743348e-08
SCARB1	4.04766305806683e-09	0.635157531397899	0.55336455888717	0.0817929725107281	Hypermethylated in G-CIMP	6.07200890260953e-08
TERT	4.06432920370128e-09	0.810411491577494	0.652224269196331	0.158187222381163	Hypermethylated in G-CIMP	6.08927291610373e-08
CCDC37	4.08010881420363e-09	0.151361217984444	0.0600997041940994	0.0912615137903447	Hypermethylated in G-CIMP	6.105166623636e-08
NOD2	4.11246515471821e-09	0.760349024953763	0.547716402545617	0.212632622408146	Hypermethylated in G-CIMP	6.14579286286116e-08
GPR83	4.17525640497676e-09	0.302118586400163	0.156079475422693	0.14603911097747	Hypermethylated in G-CIMP	6.22793675709207e-08
NEFH	4.17798230697689e-09	0.457233916503018	0.273150709865015	0.184083206638003	Hypermethylated in G-CIMP	6.22793675709207e-08
CSPG5	4.21328295456983e-09	0.812798483405563	0.653390187355139	0.159408296050424	Hypermethylated in G-CIMP	6.27263790184759e-08
CA4	4.28095540375321e-09	0.562725998914173	0.418183316212553	0.14454268270162	Hypermethylated in G-CIMP	6.36536013812474e-08
MRPL55	4.31934394751381e-09	0.62318758844259	0.481199746849761	0.141987841592829	Hypermethylated in G-CIMP	6.41436159048404e-08
AOAH	4.40273028456484e-09	0.274397759319683	0.144107177388599	0.130290581931084	Hypermethylated in G-CIMP	6.52997911301163e-08
CHRNE	4.43044202488299e-09	0.611974929765323	0.494604318276922	0.117370611488401	Hypermethylated in G-CIMP	6.56283545116294e-08
HEYL	4.44537189871328e-09	0.617186290823163	0.451253038084782	0.165933252738382	Hypermethylated in G-CIMP	6.57669932784574e-08
AQP9	4.48227083809255e-09	0.572119058376588	0.380039665514496	0.192079392862092	Hypermethylated in G-CIMP	6.62298992672349e-08
ESYT3	4.51217229010863e-09	0.43159426088186	0.312977572203122	0.118616688678738	Hypermethylated in G-CIMP	6.65052510075188e-08
TNF	4.50997757312693e-09	0.66185476506774	0.510989127561982	0.150865637505758	Hypermethylated in G-CIMP	6.65052510075188e-08
RAC2	4.62830133607927e-09	0.425274155616798	0.255647069727806	0.169627085888992	Hypermethylated in G-CIMP	6.81318273986931e-08
CBFA2T3	4.71689871029109e-09	0.773987246962552	0.631318497693925	0.142668749268627	Hypermethylated in G-CIMP	6.93495718227854e-08
MT1E	4.74382316397483e-09	0.112133588483363	0.0217792582217085	0.0903543302616548	Hypermethylated in G-CIMP	6.96586769575706e-08
CPNE5	4.75687185452739e-09	0.21327214434745	0.0988673122575458	0.114404832089905	Hypermethylated in G-CIMP	6.9763514428013e-08
C1orf101	4.77186000874481e-09	0.153222668789899	0.0425034708757881	0.110719197914111	Hypermethylated in G-CIMP	6.9896500326602e-08
CEBPE	4.78772512153196e-09	0.731227476731652	0.536678101735362	0.19454937499629	Hypermethylated in G-CIMP	7.00419861026101e-08
ATP5G3	4.94824273457771e-09	0.124024839345948	0.0349397204411852	0.0890851189047625	Hypermethylated in G-CIMP	7.23006853025054e-08
EDARADD	5.00967692251658e-09	0.769180837099595	0.578023950417145	0.19115688668245	Hypermethylated in G-CIMP	7.31078439397167e-08
SYK	5.01627062656469e-09	0.746618369315141	0.572013205736301	0.17460516357884	Hypermethylated in G-CIMP	7.31136926138552e-08
ADAP2	5.0518690384886e-09	0.1081485861137	0.0403067603250989	0.0678418257886008	Hypermethylated in G-CIMP	7.35417581607847e-08
RNASE3	5.12919817108268e-09	0.477414062139482	0.292440092156519	0.184973969982964	Hypermethylated in G-CIMP	7.45755093692144e-08
PCDHAC2	5.17136694533691e-09	0.668882157904015	0.522718237806421	0.146163920097594	Hypermethylated in G-CIMP	7.50961354940314e-08
AMICA1	5.22492788367376e-09	0.44725399095416	0.26893111548188	0.17832287547228	Hypermethylated in G-CIMP	7.55949737679564e-08
GLB1L2	5.21747085285276e-09	0.154664928123153	0.0626920037666931	0.0919729243564597	Hypermethylated in G-CIMP	7.55949737679564e-08
PTPRS	5.22257797940507e-09	0.62627375975492	0.449423244015172	0.176850515739747	Hypermethylated in G-CIMP	7.55949737679564e-08
ALOX5AP	5.26188006353279e-09	0.733124905731586	0.545266686471196	0.187858219260389	Hypermethylated in G-CIMP	7.60364210894346e-08
TCEA2	5.28082398401161e-09	0.805473215464711	0.676469756045025	0.129003459419685	Hypermethylated in G-CIMP	7.62168801408815e-08
LAT	5.43114698061488e-09	0.741436585019443	0.593493147048867	0.147943437970577	Hypermethylated in G-CIMP	7.81952698209015e-08
PTGDR	5.43100501509923e-09	0.577381722892636	0.347709135949293	0.229672586943343	Hypermethylated in G-CIMP	7.81952698209015e-08
IFRD1	5.46576218312914e-09	0.741875203427963	0.600284973681678	0.141590229746285	Hypermethylated in G-CIMP	7.85977933422931e-08
SLC29A1	5.5821529449134e-09	0.470740931325994	0.321853019543784	0.14888791178221	Hypermethylated in G-CIMP	8.01738414448268e-08
ESPNL	5.83265036919659e-09	0.597808924115993	0.448533154847527	0.149275769268467	Hypermethylated in G-CIMP	8.36698302050243e-08
CHODL	5.86792370351742e-09	0.197287096170907	0.0966453606778751	0.100641735493032	Hypermethylated in G-CIMP	8.40736738394742e-08
SELPLG	5.93000633382149e-09	0.676673639736176	0.548163120911211	0.128510518824966	Hypermethylated in G-CIMP	8.48601876086019e-08
CLEC5A	5.9982568977676e-09	0.604803019656675	0.410152562529724	0.19465045712695	Hypermethylated in G-CIMP	8.57029575153484e-08
MICALL2	6.00341740345529e-09	0.0922908348554011	0.0413573339919004	0.0509335008635007	Hypermethylated in G-CIMP	8.57029575153484e-08
FCAR	6.02562899626826e-09	0.401867667129978	0.256338466319505	0.145529200810473	Hypermethylated in G-CIMP	8.59161545047622e-08
CHMP4C	6.14669689999492e-09	0.188356109069221	0.059775749855363	0.128580359213858	Hypermethylated in G-CIMP	8.75366750317733e-08
SNRK	6.19389405793102e-09	0.734132458610133	0.580441951498953	0.153690507111179	Hypermethylated in G-CIMP	8.81025460818477e-08
CCRL2	6.20677881089471e-09	0.531598875882483	0.375585541806933	0.156013334075551	Hypermethylated in G-CIMP	8.81795795925667e-08
MICAL2	6.27804784033774e-09	0.056368927060359	0.0237160069147751	0.0326529201455839	Hypermethylated in G-CIMP	8.90848951959463e-08
IFITM1	6.31134755961867e-09	0.654918281597788	0.538056059207781	0.116862222390007	Hypermethylated in G-CIMP	8.94499031078727e-08
SORL1	6.56854721793132e-09	0.0848103604660544	0.00990464136536977	0.0749057191006846	Hypermethylated in G-CIMP	9.29835353176225e-08
FEM1C	6.58240301209535e-09	0.277396381148702	0.14945300089112	0.127943380257582	Hypermethylated in G-CIMP	9.30680837853865e-08
HPS1	6.61651434422155e-09	0.101744986812159	0.033205395780212	0.0685395910319471	Hypermethylated in G-CIMP	9.34384788850235e-08
IL17RE	6.68028559642961e-09	0.726427165368199	0.573864036384294	0.152563128983905	Hypermethylated in G-CIMP	9.4226346178552e-08
CHST8	6.69804581761647e-09	0.0912324631667224	0.0216484004056845	0.069584062761038	Hypermethylated in G-CIMP	9.4364115659642e-08
RLN1	6.71070516643282e-09	0.555096881715826	0.4292966600979	0.125800221617925	Hypermethylated in G-CIMP	9.44297797317115e-08
CKM	6.82226115466042e-09	0.617282377447636	0.468992354161014	0.148290023286622	Hypermethylated in G-CIMP	9.58852561808583e-08
SAA2	7.03980765824963e-09	0.637807805610557	0.472880694304229	0.164927111306328	Hypermethylated in G-CIMP	9.88251714783533e-08
HPN	7.27901960228352e-09	0.547319251620884	0.334037101707037	0.213282149913847	Hypermethylated in G-CIMP	1.0206188292703e-07
TCAP	7.39544687398843e-09	0.695010844411712	0.572435950581501	0.122574893830211	Hypermethylated in G-CIMP	1.03571347324208e-07
IQGAP1	7.47282788272027e-09	0.271265440591016	0.185158656510502	0.0861067840805134	Hypermethylated in G-CIMP	1.0453104974336e-07
GPR62	7.58395936411452e-09	0.597412299773578	0.501846763494468	0.0955655362791109	Hypermethylated in G-CIMP	1.05960028701463e-07
COL13A1	7.59709465372273e-09	0.138854588286443	0.0544215841337707	0.0844330041526727	Hypermethylated in G-CIMP	1.06018084493913e-07
PGF	7.62081677509672e-09	0.469484906984028	0.291474431968712	0.178010475015316	Hypermethylated in G-CIMP	1.06223568886413e-07
SRXN1	7.64925741216246e-09	0.707252239763089	0.532839716970877	0.174412522792213	Hypermethylated in G-CIMP	1.0649426062263e-07
NR1H3	7.79065011368712e-09	0.645424536289909	0.510494576945088	0.134929959344821	Hypermethylated in G-CIMP	1.08335000285265e-07
POU2AF1	7.86051599584282e-09	0.846456826394507	0.774984093326154	0.0714727330683528	Hypermethylated in G-CIMP	1.09177943349318e-07
TFPI2	8.48438849845273e-09	0.0988095520622595	0.0385290237134023	0.0602805283488573	Hypermethylated in G-CIMP	1.1770468932166e-07
IGFBP3	8.55150159909153e-09	0.309451170625074	0.100438458936257	0.209012711688817	Hypermethylated in G-CIMP	1.18496511594923e-07
ISLR	8.80770874106596e-09	0.816803338921456	0.735514507447539	0.0812888314739171	Hypermethylated in G-CIMP	1.21903645248564e-07
LHX3	8.82420518062679e-09	0.154653989319095	0.0572655085083831	0.0973884808107122	Hypermethylated in G-CIMP	1.21988953586042e-07
PIK3CG	8.84611167256089e-09	0.74336041889612	0.572024811430204	0.171335607465916	Hypermethylated in G-CIMP	1.22148765387431e-07
TMC4	9.06025120579603e-09	0.6044680313869	0.418100027049809	0.186368004337091	Hypermethylated in G-CIMP	1.24959492681808e-07
LRRFIP1	9.13402542427105e-09	0.839998800969654	0.65463025794386	0.185368543025793	Hypermethylated in G-CIMP	1.25829993184299e-07
RNF32	9.14938699922974e-09	0.570553518770455	0.347348304744928	0.223205214025527	Hypermethylated in G-CIMP	1.25894712019704e-07
GFPT1	9.74226129657803e-09	0.752330863587661	0.579126000414261	0.1732048631734	Hypermethylated in G-CIMP	1.33896550485914e-07
PYCARD	1.00136677926316e-08	0.798061566744481	0.638930203517545	0.159131363226936	Hypermethylated in G-CIMP	1.37466699953266e-07
CCS	1.00315031074059e-08	0.49869705763859	0.339811791679841	0.158885265958749	Hypermethylated in G-CIMP	1.37551597777042e-07
SLC16A12	1.01858699664267e-08	0.104523520169722	0.0286894443824118	0.0758340757873098	Hypermethylated in G-CIMP	1.39506242254795e-07
PTH2R	1.02389424821269e-08	0.416782578028528	0.213424454120639	0.203358123907889	Hypermethylated in G-CIMP	1.4007063145306e-07
ARHGEF15	1.0283880413735e-08	0.809113292285208	0.656750635435366	0.152362656849842	Hypermethylated in G-CIMP	1.40522560375642e-07
LHFPL2	1.03590515454776e-08	0.468513750990289	0.298123976086658	0.170389774903631	Hypermethylated in G-CIMP	1.41386083868102e-07
APITD1	1.04490991693582e-08	0.366450833299992	0.219901957763077	0.146548875536914	Hypermethylated in G-CIMP	1.42450421239542e-07
CLDN5	1.05329261099143e-08	0.829727311287252	0.734302754230007	0.095424557057245	Hypermethylated in G-CIMP	1.43427595909629e-07
CRB3	1.07371282762401e-08	0.73680612173634	0.60609779830037	0.13070832343597	Hypermethylated in G-CIMP	1.46039788513008e-07
IER2	1.10561066037991e-08	0.644662475436151	0.479595175950455	0.165067299485697	Hypermethylated in G-CIMP	1.50205287185791e-07
NUP98	1.10704095442767e-08	0.261004520042947	0.141448444782368	0.119556075260579	Hypermethylated in G-CIMP	1.50226729976701e-07
MFNG	1.1291740284824e-08	0.663499552001639	0.466315259462456	0.197184292539183	Hypermethylated in G-CIMP	1.52878768122284e-07
PRAME	1.12868304049172e-08	0.653198520933978	0.524481398397186	0.128717122536792	Hypermethylated in G-CIMP	1.52878768122284e-07
ALOX15B	1.14005760508228e-08	0.46791019757163	0.298136369671532	0.169773827900098	Hypermethylated in G-CIMP	1.53999085647614e-07
MPV17L	1.13981664888376e-08	0.166254631401773	0.0661446213446279	0.100110010057146	Hypermethylated in G-CIMP	1.53999085647614e-07
OXER1	1.14401348802798e-08	0.761627555180172	0.702268565493329	0.0593589896868427	Hypermethylated in G-CIMP	1.54356837024667e-07
PPAN-P2RY11	1.15332079708274e-08	0.717047301791272	0.530488994563473	0.186558307227799	Hypermethylated in G-CIMP	1.55434992355695e-07
CLIC5	1.18261181599449e-08	0.182634447046725	0.104654964685023	0.077979482361702	Hypermethylated in G-CIMP	1.59200856324184e-07
GRASP	1.19230945004345e-08	0.199027247842469	0.0693617558616099	0.129665491980859	Hypermethylated in G-CIMP	1.6029411049616e-07
RALBP1	1.19344844253875e-08	0.492310900160995	0.282722629265383	0.209588270895612	Hypermethylated in G-CIMP	1.6029411049616e-07
ZNF606	1.27331145181675e-08	0.132196593296715	0.0649131092024975	0.0672834840942174	Hypermethylated in G-CIMP	1.7082630681987e-07
PCDHB2	1.27941289277793e-08	0.415090328153808	0.244392777295005	0.170697550858803	Hypermethylated in G-CIMP	1.71450041000411e-07
ACSS1	1.29541985470924e-08	0.369400602810588	0.196458594219591	0.172942008590997	Hypermethylated in G-CIMP	1.73153378975379e-07
ADAMTSL3	1.29652369146396e-08	0.320146545440532	0.143181734506108	0.176964810934424	Hypermethylated in G-CIMP	1.73153378975379e-07
POU4F2	1.29478640086312e-08	0.271849117860628	0.109714917159674	0.162134200700954	Hypermethylated in G-CIMP	1.73153378975379e-07
FGD2	1.31846265197437e-08	0.723725489082103	0.558130936254702	0.165594552827401	Hypermethylated in G-CIMP	1.75884407561689e-07
BTN3A3	1.33169302934926e-08	0.242743058957672	0.172091856516944	0.0706512024407284	Hypermethylated in G-CIMP	1.77248792609891e-07
SLC7A9	1.33134669838104e-08	0.647626934589326	0.520405914185993	0.127221020403333	Hypermethylated in G-CIMP	1.77248792609891e-07
C9orf131	1.33896964879851e-08	0.612128514249282	0.437636520548821	0.174491993700461	Hypermethylated in G-CIMP	1.77560710444294e-07
IGSF8	1.3400524564278e-08	0.0609136710824125	0.0228102145921666	0.0381034564902459	Hypermethylated in G-CIMP	1.77560710444294e-07
KLHL35	1.33749044919855e-08	0.725561109438297	0.56812383508204	0.157437274356257	Hypermethylated in G-CIMP	1.77560710444294e-07
TMEM179	1.33696233053403e-08	0.220257971821644	0.105140445124274	0.11511752669737	Hypermethylated in G-CIMP	1.77560710444294e-07
DEGS1	1.3473845125947e-08	0.848272641732339	0.634743523018723	0.213529118713615	Hypermethylated in G-CIMP	1.78132380242923e-07
PHLDB3	1.34669616354989e-08	0.794054984894053	0.731277561609025	0.0627774232850287	Hypermethylated in G-CIMP	1.78132380242923e-07
GNE	1.35667175032383e-08	0.591487614183022	0.436576950275358	0.154910663907665	Hypermethylated in G-CIMP	1.79159582598692e-07
NKX6-2	1.38115096057244e-08	0.292926482400404	0.139292005761938	0.153634476638466	Hypermethylated in G-CIMP	1.82188471961098e-07
IL6R	1.39295127687067e-08	0.0945604065637298	0.0522692022579201	0.0422912043058097	Hypermethylated in G-CIMP	1.83539986325168e-07
CPNE7	1.40023959377456e-08	0.155212793408139	0.0534677310973873	0.101745062310751	Hypermethylated in G-CIMP	1.84294633713516e-07
CD79A	1.41247720270242e-08	0.586890465945452	0.410304051354559	0.176586414590893	Hypermethylated in G-CIMP	1.85698283464419e-07
CLEC2D	1.42117079522255e-08	0.71758478377293	0.58084553649177	0.13673924728116	Hypermethylated in G-CIMP	1.86633397201307e-07
RAB36	1.42585687786701e-08	0.173217975515627	0.0596039643821479	0.113614011133479	Hypermethylated in G-CIMP	1.87040736667754e-07
PTPN22	1.43154453416757e-08	0.823315044603184	0.624499213928691	0.198815830674492	Hypermethylated in G-CIMP	1.87578410326107e-07
BDKRB2	1.45725631782802e-08	0.302595975994797	0.178610417813331	0.123985558181467	Hypermethylated in G-CIMP	1.90735788118377e-07
CASP8	1.4589027443382e-08	0.719126063128522	0.558093979906514	0.161032083222007	Hypermethylated in G-CIMP	1.90739820594205e-07
DAB2	1.46585789152534e-08	0.110071254646963	0.0621494299034924	0.0479218247434707	Hypermethylated in G-CIMP	1.91437148975091e-07
TRAF3IP3	1.47192348306944e-08	0.677987974734009	0.504407527909288	0.173580446824721	Hypermethylated in G-CIMP	1.92016891062075e-07
TINAGL1	1.52051760066304e-08	0.278827478583222	0.155172985523009	0.123654493060213	Hypermethylated in G-CIMP	1.98137205225473e-07
ELOVL3	1.562971152087e-08	0.515696725452318	0.393237138418082	0.122459587034237	Hypermethylated in G-CIMP	2.03444734526341e-07
SOX18	1.61014335977642e-08	0.549130571553443	0.42911761938011	0.120012952173333	Hypermethylated in G-CIMP	2.09354102483706e-07
LRRC43	1.62334505279834e-08	0.31803024058361	0.191603407071918	0.126426833511691	Hypermethylated in G-CIMP	2.10838412467955e-07
KCND3	1.64381217676507e-08	0.541627579196176	0.4121991371158	0.129428442080376	Hypermethylated in G-CIMP	2.13262050097674e-07
PITX2	1.68058391346994e-08	0.45948093326768	0.280825083707397	0.178655849560283	Hypermethylated in G-CIMP	2.17793344483272e-07
DGCR6	1.6870411720515e-08	0.457624596065502	0.318232265521729	0.139392330543773	Hypermethylated in G-CIMP	2.18390439443421e-07
EFCAB1	1.69582948011801e-08	0.547224242912554	0.298990477690571	0.248233765221983	Hypermethylated in G-CIMP	2.19287654351295e-07
QRFPR	1.73939938148359e-08	0.29866899979577	0.145529602113844	0.153139397681926	Hypermethylated in G-CIMP	2.24675591879597e-07
DLX5	1.77863650975971e-08	0.0970108149939609	0.0319892268123279	0.065021588181633	Hypermethylated in G-CIMP	2.29492706384952e-07
STEAP3	1.79537054907563e-08	0.146762178914368	0.0614828633624066	0.0852793155519618	Hypermethylated in G-CIMP	2.31398959633044e-07
AMIGO2	1.81061682095116e-08	0.142087472321997	0.040152033268183	0.101935439053814	Hypermethylated in G-CIMP	2.33109511321149e-07
S100A9	1.84151293608067e-08	0.843973713154326	0.623403368395737	0.220570344758588	Hypermethylated in G-CIMP	2.36828994807935e-07
NKX3-1	1.86538258947633e-08	0.0840892483904602	0.0364184779616827	0.0476707704287775	Hypermethylated in G-CIMP	2.39637724171464e-07
NEFL	1.86776918685555e-08	0.129304100429714	0.047534197895277	0.0817699025344374	Hypermethylated in G-CIMP	2.39683511087137e-07
TES	1.97211982440685e-08	0.367189558429198	0.217615649561167	0.14957390886803	Hypermethylated in G-CIMP	2.52799637860448e-07
INSRR	2.01632736806273e-08	0.14824753088217	0.0639829780075257	0.0842645528746441	Hypermethylated in G-CIMP	2.58186126977751e-07
KCNMB1	2.05251400649418e-08	0.283146539535227	0.154394788060993	0.128751751474234	Hypermethylated in G-CIMP	2.6253499849047e-07
CTLA4	2.05912832787895e-08	0.803795341635772	0.595670830765946	0.208124510869826	Hypermethylated in G-CIMP	2.63095985269901e-07
TRPC4	2.06678157130006e-08	0.56889718127133	0.392741762505963	0.176155418765367	Hypermethylated in G-CIMP	2.63788359251552e-07
CDC25B	2.08956172364429e-08	0.0807460914554095	0.0205485696510901	0.0601975218043194	Hypermethylated in G-CIMP	2.66407837033957e-07
PITPNM3	2.14197213750884e-08	0.870664172556123	0.795884670341393	0.0747795022147294	Hypermethylated in G-CIMP	2.72795286466336e-07
CPA6	2.16102437442301e-08	0.716813720185416	0.549105062625616	0.1677086575598	Hypermethylated in G-CIMP	2.74925148323687e-07
PTK6	2.19102920051666e-08	0.897641884129489	0.828470985852546	0.0691708982769429	Hypermethylated in G-CIMP	2.78442311531751e-07
AQP2	2.1950643338286e-08	0.808948325583132	0.664055918458371	0.14489240712476	Hypermethylated in G-CIMP	2.78655156184736e-07
AACS	2.20061830594243e-08	0.0616409790464611	0.0302436837676439	0.0313972952788171	Hypermethylated in G-CIMP	2.7904075020566e-07
DSP	2.20282889371231e-08	0.088623455326596	0.0202465869099324	0.0683768684166635	Hypermethylated in G-CIMP	2.7904075020566e-07
VNN1	2.24140336565504e-08	0.579901159563898	0.394188553559581	0.185712606004317	Hypermethylated in G-CIMP	2.8362280959189e-07
C1QA	2.2596727852257e-08	0.829716052472918	0.643196990786237	0.18651906168668	Hypermethylated in G-CIMP	2.85496683481539e-07
TNFSF15	2.26104861134372e-08	0.295240431684571	0.164934150978334	0.130306280706236	Hypermethylated in G-CIMP	2.85496683481539e-07
IL2RA	2.28548191125746e-08	0.769370932667748	0.607784959275203	0.161585973392545	Hypermethylated in G-CIMP	2.88273498336598e-07
RNF207	2.32085787371276e-08	0.288708626619606	0.111324091270294	0.177384535349312	Hypermethylated in G-CIMP	2.92423138282314e-07
SMC1B	2.32825762203234e-08	0.403518652780816	0.222542936567397	0.180975716213419	Hypermethylated in G-CIMP	2.93042745050254e-07
GPR126	2.36066274364025e-08	0.401317835722359	0.242794010175047	0.158523825547312	Hypermethylated in G-CIMP	2.96804945169508e-07
PLXDC1	2.37758245033554e-08	0.138090392757282	0.070070318729062	0.0680200740282198	Hypermethylated in G-CIMP	2.98614238390015e-07
SLCO2B1	2.41957005253037e-08	0.771064404286152	0.640657310877008	0.130407093409143	Hypermethylated in G-CIMP	3.03564761319592e-07
PRTN3	2.43323006473592e-08	0.604794563538409	0.413258604271256	0.191535959267153	Hypermethylated in G-CIMP	3.04954502593125e-07
MSR1	2.44929069319613e-08	0.543880655610834	0.36981418383688	0.174066471773955	Hypermethylated in G-CIMP	3.06641844367694e-07
NFE2L3	2.4698202225123e-08	0.415195796193526	0.193557713265395	0.221638082928131	Hypermethylated in G-CIMP	3.08884507912926e-07
CDKN1C	2.48145763602247e-08	0.660353058682243	0.505692973470218	0.154660085212025	Hypermethylated in G-CIMP	3.10011522231548e-07
DEM1	2.5373749754597e-08	0.349024206982661	0.138630536810192	0.210393670172469	Hypermethylated in G-CIMP	3.16662251165721e-07
MC1R	2.59364795098764e-08	0.0796370652635629	0.0369085954953963	0.0427284697681665	Hypermethylated in G-CIMP	3.23343270426188e-07
GUCY1A3	2.60992493032721e-08	0.082622945149201	0.0332632766545389	0.0493596684946621	Hypermethylated in G-CIMP	3.25029258728302e-07
ROR2	2.63963257997804e-08	0.479619183979887	0.286236226678731	0.193382957301157	Hypermethylated in G-CIMP	3.28382531498638e-07
IL1B	2.65568389937958e-08	0.643861610608565	0.477807957500841	0.166053653107724	Hypermethylated in G-CIMP	3.30031622274476e-07
ZNF681	2.67051303709607e-08	0.311145228560451	0.251548676542143	0.0595965520183085	Hypermethylated in G-CIMP	3.31525519620991e-07
VWA1	2.7106625124682e-08	0.227296197809177	0.0813699239069567	0.14592627390222	Hypermethylated in G-CIMP	3.3615631956092e-07
LPL	2.72830227537159e-08	0.267234337519745	0.178117715348513	0.089116622171232	Hypermethylated in G-CIMP	3.37988842214449e-07
OSTCL	2.74995531031059e-08	0.811070593747583	0.656458442074667	0.154612151672917	Hypermethylated in G-CIMP	3.40314176032776e-07
LPPR3	2.75820389905662e-08	0.201446116335116	0.098565264220525	0.102880852114591	Hypermethylated in G-CIMP	3.40977541699084e-07
ENPP5	2.7741550771739e-08	0.0583615752174677	0.0109032932947428	0.0474582819227249	Hypermethylated in G-CIMP	3.42590741015848e-07
RALGPS2	2.78190527932919e-08	0.5418402500439	0.450502718820666	0.0913375312232343	Hypermethylated in G-CIMP	3.43188858179314e-07
DOK1	2.82400842586441e-08	0.0969225311888855	0.0143611184377563	0.0825614127511292	Hypermethylated in G-CIMP	3.48019242961955e-07
ASPA	2.86190008003232e-08	0.499580566761592	0.316788149051254	0.182792417710338	Hypermethylated in G-CIMP	3.52321088059036e-07
GALNT1	2.88438935063807e-08	0.799030860963905	0.633959190448944	0.165071670514961	Hypermethylated in G-CIMP	3.54719798683678e-07
GJB6	2.89762664187217e-08	0.612496227515305	0.472552042924881	0.139944184590424	Hypermethylated in G-CIMP	3.55976900457261e-07
IL17RA	2.90146898028254e-08	0.103437877665504	0.0400642904173498	0.0633735872481544	Hypermethylated in G-CIMP	3.56078407289144e-07
RUNDC3B	2.9109510672161e-08	0.239691980347075	0.0989695039887458	0.140722476358329	Hypermethylated in G-CIMP	3.56871114221737e-07
FHIT	2.9266115934893e-08	0.26818906651104	0.127305481061836	0.140883585449204	Hypermethylated in G-CIMP	3.5841884307816e-07
LRRN2	3.04816749271212e-08	0.713465610610269	0.538768952806671	0.174696657803597	Hypermethylated in G-CIMP	3.72918812631702e-07
NQO1	3.16736585707223e-08	0.0879955777003793	0.044037377969229	0.0439581997311503	Hypermethylated in G-CIMP	3.87100634664542e-07
CASP1	3.28398825346265e-08	0.377870750853854	0.293219495781615	0.0846512550722394	Hypermethylated in G-CIMP	4.00938627925337e-07
KCNK9	3.32381846771589e-08	0.198284486341816	0.0814553121676087	0.116829174174208	Hypermethylated in G-CIMP	4.0496388885298e-07
PLEKHG6	3.32379725520419e-08	0.208346777332612	0.0743607268970789	0.133986050435533	Hypermethylated in G-CIMP	4.0496388885298e-07
GPR63	3.32794663097489e-08	0.112480803955048	0.0472607872672512	0.0652200166877963	Hypermethylated in G-CIMP	4.05048844590613e-07
LILRA2	3.40125303144689e-08	0.163182845766079	0.0866419445087178	0.0765409012573615	Hypermethylated in G-CIMP	4.1354473006449e-07
TSPAN14	3.41444054367896e-08	0.11704829476289	0.0810325177363304	0.0360157770265601	Hypermethylated in G-CIMP	4.1472103969829e-07
TNFSF14	3.42982710429346e-08	0.678378605149412	0.570486302987387	0.107892302162024	Hypermethylated in G-CIMP	4.16161755326707e-07
PLD4	3.4574221602188e-08	0.809450217394135	0.732196471320531	0.0772537460736038	Hypermethylated in G-CIMP	4.19079322623646e-07
GNAL	3.51851160421481e-08	0.150298074329622	0.03806359451262	0.112234479817002	Hypermethylated in G-CIMP	4.26046646147282e-07
EEF1B2	3.53550483938209e-08	0.589320930010487	0.438626190580859	0.150694739429628	Hypermethylated in G-CIMP	4.27665677599846e-07
PRSS12	3.58021752235671e-08	0.0730151940465921	0.01985860335416	0.0531565906924321	Hypermethylated in G-CIMP	4.32630993540874e-07
ALPL	3.58628768033226e-08	0.0944862024968953	0.0164305800796977	0.0780556224171976	Hypermethylated in G-CIMP	4.32921394212707e-07
TMC6	3.64492242353497e-08	0.53792516255652	0.367278783635142	0.170646378921379	Hypermethylated in G-CIMP	4.39550093281449e-07
DRD5	3.65757971532962e-08	0.398502462953697	0.244106440470768	0.154396022482929	Hypermethylated in G-CIMP	4.40626388971239e-07
C17orf106	3.66291210256028e-08	0.0731400339342999	0.0320344406152826	0.0411055933190173	Hypermethylated in G-CIMP	4.40818963127693e-07
PCDHB15	3.73361359827611e-08	0.704437985232664	0.502681182380259	0.201756802852405	Hypermethylated in G-CIMP	4.48870082904764e-07
CDH12	3.76676246722437e-08	0.235925169438028	0.119910494576638	0.11601467486139	Hypermethylated in G-CIMP	4.52394686551892e-07
SLCO2A1	3.77118570808649e-08	0.0589076005295224	0.0156265932026995	0.0432810073268229	Hypermethylated in G-CIMP	4.52465634854361e-07
FBLN1	3.79058678669529e-08	0.694213625046223	0.546517795067137	0.147695829979086	Hypermethylated in G-CIMP	4.54331650799235e-07
GFRA1	3.82378098565666e-08	0.0803590572708138	0.0222889714517745	0.0580700858190393	Hypermethylated in G-CIMP	4.57845419033088e-07
ARHGDIB	3.97594615622922e-08	0.788618769021287	0.594982288871061	0.193636480150227	Hypermethylated in G-CIMP	4.75582779335787e-07
EMX2OS	4.02276343983296e-08	0.10489228969213	0.0273322782282639	0.0775600114638662	Hypermethylated in G-CIMP	4.8069580132255e-07
CCDC64	4.10297702868909e-08	0.480104533695248	0.307184143076825	0.172920390618423	Hypermethylated in G-CIMP	4.89290371724277e-07
RASGRF2	4.10164970947397e-08	0.432969795436039	0.229486168994194	0.203483626441846	Hypermethylated in G-CIMP	4.89290371724277e-07
ADRA2B	4.11970279952702e-08	0.638765214413807	0.45125076809584	0.187514446317967	Hypermethylated in G-CIMP	4.9078921545122e-07
MARVELD3	4.1528433655465e-08	0.111467134956147	0.0471969088969983	0.0642702260591491	Hypermethylated in G-CIMP	4.94238596508488e-07
FLOT1	4.1729864654417e-08	0.0747105684035102	0.0358977840633006	0.0388127843402096	Hypermethylated in G-CIMP	4.96135732235697e-07
NETO1	4.18220319785816e-08	0.356408346220715	0.174451436636699	0.181956909584017	Hypermethylated in G-CIMP	4.96731297323073e-07
C2orf39	4.18675409243464e-08	0.195216427344839	0.067683264241541	0.127533163103298	Hypermethylated in G-CIMP	4.96772048394807e-07
ENPP2	4.21593916813791e-08	0.150354908360354	0.0781101749739113	0.0722447333864429	Hypermethylated in G-CIMP	4.99732709026467e-07
NPPB	4.22848875499741e-08	0.131404298322454	0.0524561345550784	0.078948163767376	Hypermethylated in G-CIMP	5.00717535020055e-07
PCDHB8	4.24231214155725e-08	0.652802705467812	0.546930581056511	0.105872124411301	Hypermethylated in G-CIMP	5.01851073579408e-07
FABP3	4.26402400011432e-08	0.110810665934551	0.0499042636477388	0.0609064022868117	Hypermethylated in G-CIMP	5.03914588041538e-07
ZNF215	4.28862714935326e-08	0.0684608575327922	0.0218436868666501	0.0466171706661421	Hypermethylated in G-CIMP	5.06315321252646e-07
TMC8	4.3884465443894e-08	0.786501807855649	0.638648731496437	0.147853076359212	Hypermethylated in G-CIMP	5.17582416613999e-07
ADAMTSL5	4.40854226576287e-08	0.164667436814575	0.076494257358414	0.0881731794561606	Hypermethylated in G-CIMP	5.19433632630703e-07
DOPEY2	4.42834174520746e-08	0.536745140639746	0.413450930927547	0.123294209712199	Hypermethylated in G-CIMP	5.21246287576463e-07
VAX2	4.43346648024917e-08	0.0779387625736356	0.0365277007292709	0.0414110618443647	Hypermethylated in G-CIMP	5.21329733723323e-07
IL4R	4.47157254440209e-08	0.306637348635726	0.154568620266498	0.152068728369228	Hypermethylated in G-CIMP	5.24765263014026e-07
POGK	4.4713778570408e-08	0.0427657684380633	0.0281965074149676	0.0145692610230956	Hypermethylated in G-CIMP	5.24765263014026e-07
BACH1	4.53501788299466e-08	0.755311466122807	0.567687443708868	0.187624022413939	Hypermethylated in G-CIMP	5.31682434226762e-07
VAV1	4.58291615217609e-08	0.679568344327909	0.558988756038863	0.120579588289046	Hypermethylated in G-CIMP	5.36764961236021e-07
CPT1B	4.74518334975648e-08	0.275172744336184	0.151439209820307	0.123733534515877	Hypermethylated in G-CIMP	5.55219371924925e-07
AJAP1	4.79132736016056e-08	0.214208651191204	0.0885311035504797	0.125677547640724	Hypermethylated in G-CIMP	5.6006347340649e-07
HAPLN3	4.80977716669799e-08	0.128745827525384	0.0248154744847908	0.103930353040594	Hypermethylated in G-CIMP	5.61663988427661e-07
ADORA3	4.84571138424612e-08	0.858445737204685	0.745639549043369	0.112806188161316	Hypermethylated in G-CIMP	5.65301073146341e-07
SSTR1	4.85979610530274e-08	0.440315518015038	0.262306684129777	0.178008833885261	Hypermethylated in G-CIMP	5.66384529310999e-07
HMOX1	4.93306028231613e-08	0.804490700567165	0.703736022936974	0.100754677630191	Hypermethylated in G-CIMP	5.74356111371048e-07
TACR1	4.97609877928023e-08	0.116548844717081	0.0459519179609348	0.0705969267561462	Hypermethylated in G-CIMP	5.78796277716083e-07
C13orf29	4.98576989572314e-08	0.377794789325425	0.224118061543169	0.153676727782256	Hypermethylated in G-CIMP	5.79350387686096e-07
AKAP10	5.00730586062949e-08	0.212850783317277	0.0994682074199991	0.113382575897278	Hypermethylated in G-CIMP	5.812807570363e-07
ZNF296	5.05469409921137e-08	0.0966265006175843	0.0186819790543178	0.0779445215632665	Hypermethylated in G-CIMP	5.86205486594199e-07
AIM1	5.10626756591002e-08	0.0986274076447269	0.0273459229871177	0.0712814846576092	Hypermethylated in G-CIMP	5.91025440030723e-07
PKP1	5.10286425715528e-08	0.712911542471731	0.494898381774823	0.218013160696908	Hypermethylated in G-CIMP	5.91025440030723e-07
CTSZ	5.15238893213601e-08	0.695314949776831	0.592628984578049	0.102685965198783	Hypermethylated in G-CIMP	5.95779664376079e-07
KBTBD5	5.16115114592243e-08	0.721587843465045	0.55481683357173	0.166771009893315	Hypermethylated in G-CIMP	5.96208908304895e-07
MORN4	5.38847639547263e-08	0.454790774512996	0.269236478944222	0.185554295568774	Hypermethylated in G-CIMP	6.21564528897399e-07
NR2F2	5.39117463654867e-08	0.314077565925565	0.135794417090023	0.178283148835542	Hypermethylated in G-CIMP	6.21564528897399e-07
SRGN	5.46591843040158e-08	0.469551953576981	0.29787352808694	0.171678425490041	Hypermethylated in G-CIMP	6.29567151115327e-07
CHP2	5.5470267360455e-08	0.657225693014606	0.459613711789802	0.197611981224804	Hypermethylated in G-CIMP	6.38286526761727e-07
SLC38A10	5.59045301729072e-08	0.729964114242562	0.501331776727271	0.228632337515291	Hypermethylated in G-CIMP	6.42657140429739e-07
OCIAD2	5.6020896896476e-08	0.297255167408414	0.164223238732833	0.133031928675581	Hypermethylated in G-CIMP	6.43368393735209e-07
DNAJB6	5.61550059914019e-08	0.0759724203929974	0.021775652202229	0.0541967681907684	Hypermethylated in G-CIMP	6.44281827730312e-07
C1orf21	5.72430564054797e-08	0.0567948938380066	0.0310554576304718	0.0257394362075348	Hypermethylated in G-CIMP	6.56127693129217e-07
HHIPL1	5.7885374984147e-08	0.285506816768794	0.15220048505253	0.133306331716264	Hypermethylated in G-CIMP	6.62846495696255e-07
DNAJB13	5.80049939747448e-08	0.766994217809869	0.609808244327163	0.157185973482706	Hypermethylated in G-CIMP	6.6357263455992e-07
MYEOV2	5.8304484554914e-08	0.0584694381205754	0.0216191774658699	0.0368502606547055	Hypermethylated in G-CIMP	6.65708650537055e-07
P2RX1	5.82852354535559e-08	0.845359517179247	0.768101986576764	0.077257530602483	Hypermethylated in G-CIMP	6.65708650537055e-07
HOXD9	5.8768652965862e-08	0.505595152147848	0.291210482768471	0.214384669379377	Hypermethylated in G-CIMP	6.7036011296132e-07
CNTROB	5.92055561537921e-08	0.152625063073107	0.0759449383924389	0.0766801246806685	Hypermethylated in G-CIMP	6.74691887984237e-07
PTPRC	5.97913087500468e-08	0.655678051033733	0.522154028445176	0.133524022588557	Hypermethylated in G-CIMP	6.80709923918083e-07
SUMO3	6.05195991659355e-08	0.523382127068075	0.311640374511051	0.211741752557024	Hypermethylated in G-CIMP	6.88337560455718e-07
PTGR1	6.18925843856437e-08	0.164304491621175	0.0834561594534881	0.0808483321676867	Hypermethylated in G-CIMP	7.03276083981626e-07
MACF1	6.24888965315998e-08	0.263585618959171	0.164400456315966	0.0991851626432046	Hypermethylated in G-CIMP	7.09369146588526e-07
CEBPA	6.28885414229298e-08	0.1928260000466	0.0557052774864332	0.137120722560167	Hypermethylated in G-CIMP	7.13220096099048e-07
SCNN1B	6.31319249417997e-08	0.32232878880218	0.162383484743599	0.159945304058581	Hypermethylated in G-CIMP	7.15293191806994e-07
RGS1	6.33023277646201e-08	0.616698750368153	0.437501887588349	0.179196862779804	Hypermethylated in G-CIMP	7.16536223958873e-07
TOX2	6.43951525075863e-08	0.506116660513206	0.331422162750212	0.174694497762994	Hypermethylated in G-CIMP	7.28208017724678e-07
SPI1	6.49632401054916e-08	0.828850279487621	0.709935991595364	0.118914287892257	Hypermethylated in G-CIMP	7.33929198742042e-07
PDLIM2	6.54022434201784e-08	0.211725246272379	0.112526699302425	0.0991985469699541	Hypermethylated in G-CIMP	7.37477445863062e-07
SCUBE1	6.53442930504034e-08	0.304792312791047	0.170123461883957	0.13466885090709	Hypermethylated in G-CIMP	7.37477445863062e-07
CUL1	6.59523116449574e-08	0.0759209899516283	0.0224829655405071	0.0534380244111212	Hypermethylated in G-CIMP	7.42970411527068e-07
IMPA2	6.63575489705915e-08	0.0766197794147163	0.0186727414987347	0.0579470379159816	Hypermethylated in G-CIMP	7.46822900997906e-07
PLEK	6.7093328983567e-08	0.762822937480987	0.63976553590578	0.123057401575207	Hypermethylated in G-CIMP	7.54384611409517e-07
MT1F	6.71957005491794e-08	0.116432551570581	0.0299423294969204	0.0864902220736608	Hypermethylated in G-CIMP	7.54816784665663e-07
SCNN1A	6.79946912853604e-08	0.469191801387697	0.340168879043306	0.129022922344391	Hypermethylated in G-CIMP	7.6306589858837e-07
CRYBB1	6.83004583095566e-08	0.797410845131023	0.672106261512866	0.125304583618158	Hypermethylated in G-CIMP	7.65769430961658e-07
KCNA6	6.88991248390016e-08	0.478691586613594	0.341408343221275	0.137283243392319	Hypermethylated in G-CIMP	7.717486412232e-07
PICALM	6.90847884046946e-08	0.546336045541481	0.384914095005946	0.161421950535535	Hypermethylated in G-CIMP	7.73094798014999e-07
GREM1	7.00620338716149e-08	0.586604326602873	0.390274230645098	0.196330095957776	Hypermethylated in G-CIMP	7.83288230954815e-07
ACADS	7.08848869009083e-08	0.131278195233783	0.036602718642442	0.0946754765913412	Hypermethylated in G-CIMP	7.91737913672775e-07
LY75	7.14982850372189e-08	0.630809413433357	0.506943736346416	0.123865677086941	Hypermethylated in G-CIMP	7.97834360254637e-07
CRCP	7.23337574488704e-08	0.0942671235610335	0.0326120297439484	0.0616550938170851	Hypermethylated in G-CIMP	8.06395033466821e-07
ATP2A3	7.27908917191398e-08	0.100027942121566	0.0358665224351455	0.0641614196864206	Hypermethylated in G-CIMP	8.10725724185061e-07
SLC22A3	7.4537243341447e-08	0.117627112448468	0.030151021346419	0.0874760911020495	Hypermethylated in G-CIMP	8.29393680385601e-07
CXCR7	7.46746318972483e-08	0.176622425612878	0.0786681748066768	0.097954250806201	Hypermethylated in G-CIMP	8.30140022767338e-07
TFR2	7.53689018256251e-08	0.802879580196462	0.667222569683736	0.135657010512726	Hypermethylated in G-CIMP	8.37069854142362e-07
RUNX3	7.57557341383747e-08	0.869224276403376	0.801893978589012	0.0673302978143638	Hypermethylated in G-CIMP	8.40575373343657e-07
KLLN	7.59812274420805e-08	0.252166458093767	0.121255025379053	0.130911432714714	Hypermethylated in G-CIMP	8.4228579453634e-07
C6orf25	7.71853476443445e-08	0.723545279447544	0.577692225351202	0.145853054096342	Hypermethylated in G-CIMP	8.5483134548699e-07
FYB	7.72728179795426e-08	0.611473647507378	0.444985019261235	0.166488628246143	Hypermethylated in G-CIMP	8.54998021618069e-07
C17orf62	7.76284751925683e-08	0.833022016955555	0.668331310762216	0.164690706193339	Hypermethylated in G-CIMP	8.58129005733579e-07
GALNT8	7.86396270403244e-08	0.683896068602609	0.489748250999686	0.194147817602924	Hypermethylated in G-CIMP	8.68493392739074e-07
GALNT14	8.02174667806216e-08	0.401523604023223	0.197527592888735	0.203996011134488	Hypermethylated in G-CIMP	8.84264624474341e-07
HLA-DRA	8.0170699608875e-08	0.432547481404479	0.238069650045538	0.194477831358942	Hypermethylated in G-CIMP	8.84264624474341e-07
ADAMTS8	8.12512432714766e-08	0.0958195762121359	0.044480199906793	0.0513393763053429	Hypermethylated in G-CIMP	8.94824792969266e-07
RHOBTB1	8.13516228099876e-08	0.904181129659505	0.75754356483758	0.146637564821925	Hypermethylated in G-CIMP	8.95095301859006e-07
FOXD1	8.15323527010391e-08	0.154667354436027	0.0543719425459877	0.10029541189004	Hypermethylated in G-CIMP	8.96248562372875e-07
FBXO39	8.17403277434152e-08	0.19315335356921	0.0587845304278581	0.134368823141352	Hypermethylated in G-CIMP	8.97698892408149e-07
B4GALNT3	8.21391684265999e-08	0.105796632522451	0.0425234557468779	0.0632731767755727	Hypermethylated in G-CIMP	9.00403920561224e-07
HLA-E	8.20889946508629e-08	0.18750661253467	0.0703384922536083	0.117168120281062	Hypermethylated in G-CIMP	9.00403920561224e-07
ST6GALNAC2	8.24881441213083e-08	0.157129276070647	0.0596411765112174	0.0974880995594295	Hypermethylated in G-CIMP	9.03390565395331e-07
THBS2	8.32987258527645e-08	0.754690154387779	0.586841949918475	0.167848204469304	Hypermethylated in G-CIMP	9.11422388709674e-07
ICOS	8.3393475504641e-08	0.845161751711134	0.707085985793211	0.138075765917922	Hypermethylated in G-CIMP	9.11614233155363e-07
CSNK1E	8.36304658799512e-08	0.477173079048194	0.359380437087397	0.117792641960797	Hypermethylated in G-CIMP	9.13359186104259e-07
CENPBD1	8.38334100762449e-08	0.255629267183539	0.142727887378017	0.112901379805522	Hypermethylated in G-CIMP	9.14145297089884e-07
GUCY1B2	8.38573061789213e-08	0.16764038586852	0.0788332646917028	0.088807121176817	Hypermethylated in G-CIMP	9.14145297089884e-07
PDLIM1	8.49897032908823e-08	0.0795461695344023	0.0149186917997921	0.0646274777346103	Hypermethylated in G-CIMP	9.25635089531509e-07
NTSR1	8.60098326497832e-08	0.213145846638573	0.0943434734500634	0.11880237318851	Hypermethylated in G-CIMP	9.35882105311835e-07
MYO1C	8.68960242096332e-08	0.879582140375535	0.812698205841559	0.0668839345339755	Hypermethylated in G-CIMP	9.44654200569917e-07
TEAD4	8.84013803942054e-08	0.251916916332836	0.102709045141158	0.149207871191678	Hypermethylated in G-CIMP	9.60134955781039e-07
PSCA	8.87791281515377e-08	0.709658141256416	0.511130364711674	0.198527776544743	Hypermethylated in G-CIMP	9.63351458600233e-07
WDR41	8.9379893700516e-08	0.594368400067514	0.43686225413886	0.157506145928655	Hypermethylated in G-CIMP	9.68979820962619e-07
LLGL2	9.0637150274633e-08	0.203690018206695	0.0845487171089226	0.119141301097773	Hypermethylated in G-CIMP	9.81708436827814e-07
ZMYND19	9.10615165884946e-08	0.0209116341901137	0.0143189636846202	0.00659267050549358	Hypermethylated in G-CIMP	9.85400792707394e-07
ATAD3C	9.14408151851036e-08	0.762166881673052	0.573388839267537	0.188778042405515	Hypermethylated in G-CIMP	9.88599142926129e-07
DYNC1I1	9.18243876489628e-08	0.285023563497592	0.219100350665535	0.0659232128320566	Hypermethylated in G-CIMP	9.91837804742593e-07
EPO	9.21851402400653e-08	0.350846896344547	0.173536669283359	0.177310227061189	Hypermethylated in G-CIMP	9.94824283066006e-07
UBXN11	9.35389548916505e-08	0.785971470909166	0.658237001000405	0.127734469908761	Hypermethylated in G-CIMP	1.00851223876788e-06
MSX2	9.36872225574873e-08	0.45108259392371	0.258215848462472	0.192866745461238	Hypermethylated in G-CIMP	1.0091891875125e-06
MMRN1	9.44184943889263e-08	0.590042157112822	0.450588220505769	0.139453936607054	Hypermethylated in G-CIMP	1.01613923861045e-06
CCDC109B	9.59130121395126e-08	0.279563557406863	0.123562949106557	0.156000608300305	Hypermethylated in G-CIMP	1.03067940460881e-06
HOXA13	9.60314539276374e-08	0.371907970739853	0.190995229793281	0.180912740946571	Hypermethylated in G-CIMP	1.03067940460881e-06
LTBP2	9.59762831705403e-08	0.159489604153925	0.0484919522656682	0.110997651888257	Hypermethylated in G-CIMP	1.03067940460881e-06
SLC2A4RG	9.69349362526655e-08	0.0966235361413179	0.0397605404056568	0.056862995735661	Hypermethylated in G-CIMP	1.03943129645683e-06
GDA	9.75842984056009e-08	0.273436669250829	0.124130828338114	0.149305840912715	Hypermethylated in G-CIMP	1.04499186168214e-06
HCLS1	9.76305288357957e-08	0.658264036750214	0.489046254689935	0.169217782060279	Hypermethylated in G-CIMP	1.04499186168214e-06
GNAI1	9.79164302149071e-08	0.0548646140687162	0.0181157180870052	0.036748895981711	Hypermethylated in G-CIMP	1.04710269485253e-06
CD5	9.85974169770926e-08	0.912573746049719	0.827009361257491	0.0855643847922279	Hypermethylated in G-CIMP	1.05343086410096e-06
TEK	9.96511018319334e-08	0.178449657355708	0.0849153054834036	0.0935343518723049	Hypermethylated in G-CIMP	1.06372595680633e-06
CAPG	1.00401143739292e-07	0.67339299641092	0.554519972615357	0.118873023795563	Hypermethylated in G-CIMP	1.07076414000549e-06
GAS7	1.0089508928245e-07	0.250001309389376	0.114760477939625	0.135240831449751	Hypermethylated in G-CIMP	1.07506085204748e-06
TIMP3	1.02737526939231e-07	0.598843995146847	0.416058058799264	0.182785936347583	Hypermethylated in G-CIMP	1.09370535892205e-06
INPP4A	1.03109466848088e-07	0.894388656467142	0.878424786740586	0.0159638697265556	Hypermethylated in G-CIMP	1.09667600505272e-06
FAR2	1.03468948851706e-07	0.634471879430049	0.460543922275585	0.173927957154464	Hypermethylated in G-CIMP	1.09950892002091e-06
MPG	1.04741148365515e-07	0.63514438561025	0.510015854554355	0.125128531055895	Hypermethylated in G-CIMP	1.11202697626194e-06
HOXC9	1.04969627516463e-07	0.24391939997701	0.103632210160664	0.140287189816345	Hypermethylated in G-CIMP	1.11345141281165e-06
ARHGEF11	1.05407381275527e-07	0.699553804206429	0.528322106991714	0.171231697214715	Hypermethylated in G-CIMP	1.11709115200976e-06
ZDHHC5	1.05966716204897e-07	0.0480617882151852	0.0311710158570287	0.0168907723581565	Hypermethylated in G-CIMP	1.12201170539463e-06
TCF12-DT	1.06154553703013e-07	0.469510470278542	0.277657328556112	0.19185314172243	Hypermethylated in G-CIMP	1.12299342385105e-06
GABRB1	1.07295259301373e-07	0.0875036772835784	0.0269958021435229	0.0605078751400555	Hypermethylated in G-CIMP	1.13404461173859e-06
ARHGAP25	1.07875275023164e-07	0.767021213131248	0.616413677090613	0.150607536040635	Hypermethylated in G-CIMP	1.1391551850836e-06
KCNA1	1.09883759472057e-07	0.119550305728488	0.0498045869626235	0.0697457187658641	Hypermethylated in G-CIMP	1.15932767142726e-06
AKR7A3	1.10055481044873e-07	0.682428854957879	0.491231779856181	0.191197075101698	Hypermethylated in G-CIMP	1.16010268679979e-06
ASGR2	1.10458841236333e-07	0.546843695104657	0.384751266438743	0.162092428665915	Hypermethylated in G-CIMP	1.16331586051396e-06
CLDN15	1.10778979596229e-07	0.818037341162439	0.760942655822425	0.0570946853400137	Hypermethylated in G-CIMP	1.16564762309544e-06
TPBG	1.11713179999091e-07	0.175680328778172	0.0669283992645211	0.108751929513651	Hypermethylated in G-CIMP	1.17443081306257e-06
MRPS18C	1.14504471631705e-07	0.208534517253389	0.160146587250018	0.0483879300033716	Hypermethylated in G-CIMP	1.20184491620994e-06
NFE2	1.14524439330525e-07	0.802446198489921	0.714720090878317	0.087726107611604	Hypermethylated in G-CIMP	1.20184491620994e-06
SOCS1	1.17328877801161e-07	0.789673938825431	0.607816840767487	0.181857098057943	Hypermethylated in G-CIMP	1.23018182177665e-06
TAL1	1.1888922391595e-07	0.255547260276704	0.139264773414765	0.116282486861939	Hypermethylated in G-CIMP	1.24543582746381e-06
TRPV4	1.20707132671806e-07	0.503845573505742	0.384531730895523	0.119313842610219	Hypermethylated in G-CIMP	1.26335851801715e-06
ARMC3	1.21021584291123e-07	0.253103359587135	0.113239845445471	0.139863514141664	Hypermethylated in G-CIMP	1.26552774503188e-06
C4orf32	1.23362786129172e-07	0.583708016674475	0.41240550993132	0.171302506743154	Hypermethylated in G-CIMP	1.28886818853186e-06
PPP1R16B	1.23473208737613e-07	0.79391603143998	0.662795845581028	0.131120185858953	Hypermethylated in G-CIMP	1.28888125760942e-06
GABBR2	1.23653281569856e-07	0.117170892823717	0.0433771424975884	0.0737937503261282	Hypermethylated in G-CIMP	1.28962070866936e-06
COL22A1	1.23889681043786e-07	0.0965441268573639	0.027627290905354	0.0689168359520099	Hypermethylated in G-CIMP	1.29094578499818e-06
EN1	1.24504864375015e-07	0.257638311819054	0.130432171082271	0.127206140736783	Hypermethylated in G-CIMP	1.29541433636956e-06
SMPDL3B	1.2453796982716e-07	0.159654866859548	0.113530136121754	0.0461247307377939	Hypermethylated in G-CIMP	1.29541433636956e-06
TBC1D9B	1.25501887037815e-07	0.248634598260838	0.103243084572176	0.145391513688662	Hypermethylated in G-CIMP	1.30429161828208e-06
CHRNA5	1.27084706690751e-07	0.624030189469787	0.45696585606356	0.167064333406227	Hypermethylated in G-CIMP	1.3195796369314e-06
EBF1	1.29355556574963e-07	0.219321677317927	0.115224873238317	0.10409680407961	Hypermethylated in G-CIMP	1.34197864756064e-06
HUNK	1.31247791688506e-07	0.125212029172757	0.0439453423247957	0.0812666868479612	Hypermethylated in G-CIMP	1.36041389699254e-06
GPR55	1.31872915505943e-07	0.742040851617926	0.579205632828175	0.162835218789751	Hypermethylated in G-CIMP	1.36569442145892e-06
GNG4	1.32514852942753e-07	0.643310425278599	0.394384183874128	0.248926241404471	Hypermethylated in G-CIMP	1.37113966156191e-06
APOE	1.33780557873051e-07	0.620210832013649	0.47011082219239	0.150100009821259	Hypermethylated in G-CIMP	1.38302387587499e-06
SH3GL3	1.3496784569371e-07	0.256195626803635	0.0858299119951891	0.170365714808445	Hypermethylated in G-CIMP	1.39407732831141e-06
SLC31A2	1.38053634668552e-07	0.291133435005663	0.184189270458365	0.106944164547298	Hypermethylated in G-CIMP	1.42470385567913e-06
DGKA	1.38183234051817e-07	0.772775533541892	0.630492220627108	0.142283312914784	Hypermethylated in G-CIMP	1.4247958613238e-06
ANUBL1	1.39469122796181e-07	0.066371676322664	0.0184859925761613	0.0478856837465027	Hypermethylated in G-CIMP	1.43679970657218e-06
SCYL1	1.3997453205293e-07	0.0981947208210027	0.0596099414667845	0.0385847793542181	Hypermethylated in G-CIMP	1.44074919391185e-06
RERG	1.42166468232449e-07	0.643230920718932	0.509021643961239	0.134209276757693	Hypermethylated in G-CIMP	1.46203599647412e-06
TCTEX1D1	1.44682904272951e-07	0.162124974415257	0.054180139722805	0.107944834692452	Hypermethylated in G-CIMP	1.4866199894225e-06
BCAR1	1.46875080800841e-07	0.457028099296033	0.280533580064914	0.176494519231119	Hypermethylated in G-CIMP	1.50783235124759e-06
SNX10	1.47716802525593e-07	0.255156756352115	0.109416341080304	0.145740415271812	Hypermethylated in G-CIMP	1.51515601269952e-06
CLDN3	1.48215141663395e-07	0.461276414979781	0.327990293542692	0.133286121437089	Hypermethylated in G-CIMP	1.51894788409552e-06
PTPRCAP	1.48744334474282e-07	0.831322685283677	0.755701830890725	0.0756208543929526	Hypermethylated in G-CIMP	1.52304910043658e-06
A4GALT	1.4939725525165e-07	0.224184057628725	0.124909430667432	0.0992746269612926	Hypermethylated in G-CIMP	1.52745982200771e-06
PAK7	1.49433855193876e-07	0.0937461505824007	0.0320631019330644	0.0616830486493363	Hypermethylated in G-CIMP	1.52745982200771e-06
NCF2	1.50256086146606e-07	0.672015167153003	0.524050232612364	0.147964934540639	Hypermethylated in G-CIMP	1.53453577253186e-06
NCKAP1L	1.50841344165412e-07	0.812554484928606	0.674564026773874	0.137990458154733	Hypermethylated in G-CIMP	1.53918142542511e-06
RBP1	1.51557355170778e-07	0.654732887350549	0.428155317383385	0.226577569967164	Hypermethylated in G-CIMP	1.54515210288964e-06
LY6K	1.52198444171274e-07	0.790713298516243	0.629243070744936	0.161470227771308	Hypermethylated in G-CIMP	1.55034929412085e-06
CTSL2	1.57201469865904e-07	0.0946729253108422	0.0264439300263079	0.0682289952845343	Hypermethylated in G-CIMP	1.59993151141109e-06
TNFRSF25	1.57879063924212e-07	0.648082732763301	0.515908048461655	0.132174684301646	Hypermethylated in G-CIMP	1.6054437800941e-06
CD34	1.60109774274226e-07	0.814688427810115	0.680746169628546	0.133942258181569	Hypermethylated in G-CIMP	1.62672632967428e-06
EDN2	1.60355948869656e-07	0.681081280022601	0.551426032918373	0.129655247104229	Hypermethylated in G-CIMP	1.62782659703797e-06
CHRNB4	1.61935092794984e-07	0.402629928105666	0.252927899993394	0.149702028112273	Hypermethylated in G-CIMP	1.64164914247373e-06
HPGDS	1.61995701421472e-07	0.774091727612105	0.586067705133759	0.188024022478346	Hypermethylated in G-CIMP	1.64164914247373e-06
PLEKHF1	1.63330508135486e-07	0.0624906596251081	0.0332988723038427	0.0291917873212654	Hypermethylated in G-CIMP	1.65375641427749e-06
IRX2	1.64988672046777e-07	0.374049290563757	0.219277078853638	0.154772211710119	Hypermethylated in G-CIMP	1.66911419210304e-06
ENTPD2	1.66548631630718e-07	0.528259677984194	0.353300395851443	0.174959282132752	Hypermethylated in G-CIMP	1.68345303513035e-06
WFDC1	1.68089192096873e-07	0.801192051368015	0.660105468985404	0.141086582382611	Hypermethylated in G-CIMP	1.69757143019305e-06
STAT6	1.70197804604494e-07	0.633890601913125	0.458410514953365	0.17548008695976	Hypermethylated in G-CIMP	1.71739767620569e-06
GPR81	1.70592184752533e-07	0.436016246420188	0.282397182248632	0.153619064171556	Hypermethylated in G-CIMP	1.71990720169804e-06
IL1RAP	1.71648940810087e-07	0.0754143349243812	0.0272751478860684	0.0481391870383128	Hypermethylated in G-CIMP	1.72908480819444e-06
LRRC56	1.74386564060999e-07	0.24418960608434	0.13182102202152	0.11236858406282	Hypermethylated in G-CIMP	1.75516434382281e-06
C13orf36	1.75595659048573e-07	0.342687553986183	0.22769221723935	0.114995336746833	Hypermethylated in G-CIMP	1.76582823741691e-06
CCDC62	1.76920544159888e-07	0.0903053189221866	0.0281963165730805	0.0621090023491061	Hypermethylated in G-CIMP	1.7731103092968e-06
KIAA1377	1.76787882148354e-07	0.133267457204391	0.0731043243875572	0.0601631328168336	Hypermethylated in G-CIMP	1.7731103092968e-06
NAT8	1.76671407547296e-07	0.273494887621556	0.165430605315401	0.108064282306155	Hypermethylated in G-CIMP	1.7731103092968e-06
NPTX2	1.76831251326337e-07	0.790495566104638	0.634923603246519	0.155571962858119	Hypermethylated in G-CIMP	1.7731103092968e-06
NKAIN2	1.78126539614669e-07	0.132298145861551	0.0314269275069842	0.100871218354566	Hypermethylated in G-CIMP	1.78368271983951e-06
KCNC3	1.78388912058326e-07	0.0788366856487843	0.0274943048431636	0.0513423808056206	Hypermethylated in G-CIMP	1.78479618284797e-06
CMTM2	1.78758551988948e-07	0.903321223902069	0.830184320156197	0.0731369037458719	Hypermethylated in G-CIMP	1.7869800717879e-06
HES4	1.79318259931556e-07	0.0813368314848765	0.0211725750572178	0.0601642564276588	Hypermethylated in G-CIMP	1.7910586943756e-06
ZSCAN12	1.79818318117616e-07	0.0902725650710199	0.0311648685630534	0.0591076965079665	Hypermethylated in G-CIMP	1.79453513414757e-06
SERPINA1	1.8157719145056e-07	0.198562083969781	0.124797674741603	0.0737644092281782	Hypermethylated in G-CIMP	1.81055770461597e-06
STAP1	1.82962430083987e-07	0.598682544258447	0.42019936321162	0.178483181046827	Hypermethylated in G-CIMP	1.82283075913211e-06
VHL	1.83178245503511e-07	0.894257385611912	0.724173047579467	0.170084338032446	Hypermethylated in G-CIMP	1.82344213019769e-06
GUCY2D	1.83899954868588e-07	0.146653305450079	0.0523219606032166	0.0943313448468627	Hypermethylated in G-CIMP	1.82754450099205e-06
TNFSF9	1.83849209237655e-07	0.359541558554451	0.176214405285077	0.183327153269373	Hypermethylated in G-CIMP	1.82754450099205e-06
CKMT1B	1.84985229882292e-07	0.217528954950045	0.131999727817274	0.0855292271327713	Hypermethylated in G-CIMP	1.8336990965494e-06
LRFN3	1.84905852193459e-07	0.64896312992796	0.445272875870729	0.203690254057232	Hypermethylated in G-CIMP	1.8336990965494e-06
SRD5A2	1.84952005716864e-07	0.458427836386881	0.292403392597582	0.166024443789299	Hypermethylated in G-CIMP	1.8336990965494e-06
CPA3	1.85341410736229e-07	0.616993450934771	0.456903551918418	0.160089899016353	Hypermethylated in G-CIMP	1.83568850264422e-06
MESP1	1.86902412975172e-07	0.918813171188907	0.894016299091973	0.024796872096934	Hypermethylated in G-CIMP	1.84959755874676e-06
PRR16	1.89987402026001e-07	0.298064778720963	0.132398879172135	0.165665899548827	Hypermethylated in G-CIMP	1.87855215102091e-06
TM6SF1	1.90520616962916e-07	0.0688869630387377	0.0225383560085792	0.0463486070301585	Hypermethylated in G-CIMP	1.88224803670643e-06
SLC44A3	1.91425961479893e-07	0.444730407256638	0.295576141225422	0.149154266031216	Hypermethylated in G-CIMP	1.88961112143111e-06
C14orf166B	1.93403502772197e-07	0.863683995440786	0.819696974971169	0.0439870204696164	Hypermethylated in G-CIMP	1.90753697053347e-06
TPPP3	1.94285756136372e-07	0.221026902278752	0.0750054170522675	0.146021485226484	Hypermethylated in G-CIMP	1.91463909594826e-06
CCDC65	1.94538410487011e-07	0.104543130283043	0.0275560553202517	0.076987074962791	Hypermethylated in G-CIMP	1.91548963223783e-06
NOTCH3	1.94696557571184e-07	0.423421743889646	0.300859115663947	0.122562628225699	Hypermethylated in G-CIMP	1.91548963223783e-06
MECOM	1.95967981967597e-07	0.0696049001478271	0.0264310272971861	0.043173872850641	Hypermethylated in G-CIMP	1.92639300175641e-06
ENG	1.9723755406328e-07	0.187248060930004	0.108263892041115	0.078984168888889	Hypermethylated in G-CIMP	1.93726003599924e-06
MIF	1.9778392226311e-07	0.0532078293808582	0.0201375674204839	0.0330702619603743	Hypermethylated in G-CIMP	1.94101162613323e-06
GAPT	1.9881120907078e-07	0.296875262375718	0.184369764376549	0.112505497999168	Hypermethylated in G-CIMP	1.94874067023775e-06
UNC119	1.98901618468278e-07	0.371669946229013	0.291192397439072	0.0804775487899408	Hypermethylated in G-CIMP	1.94874067023775e-06
SOX8	1.99941829436658e-07	0.430019341427418	0.268182537163356	0.161836804264061	Hypermethylated in G-CIMP	1.9573078261436e-06
FOXF2	2.01456894620074e-07	0.0982802065543607	0.0491170139457591	0.0491631926086017	Hypermethylated in G-CIMP	1.97050546635012e-06
FAM131B	2.01992425733476e-07	0.696257642785346	0.523330423841393	0.172927218943953	Hypermethylated in G-CIMP	1.97247525079356e-06
NIPSNAP3B	2.01965071887245e-07	0.152290712421056	0.0494656722980344	0.102825040123022	Hypermethylated in G-CIMP	1.97247525079356e-06
RGS19	2.02613546012719e-07	0.897310660142947	0.848005056037308	0.0493056041056397	Hypermethylated in G-CIMP	1.97690539192245e-06
HLA-G	2.04011207815343e-07	0.130297352839246	0.041694972369375	0.088602380469871	Hypermethylated in G-CIMP	1.98889869485379e-06
TDGF1	2.0518731732992e-07	0.602468887076057	0.44339095373727	0.159077933338787	Hypermethylated in G-CIMP	1.99871408283583e-06
POU2F3	2.0541550862996e-07	0.0725065978116401	0.0268926868324384	0.0456139109792017	Hypermethylated in G-CIMP	1.99928729998789e-06
KIAA0802	2.07369477786025e-07	0.928227705832304	0.911778838566867	0.0164488672654362	Hypermethylated in G-CIMP	2.01664254921072e-06
DOK3	2.09342362962832e-07	0.731881472112206	0.600252104799739	0.131629367312467	Hypermethylated in G-CIMP	2.03415303468246e-06
KCNH6	2.10796448966619e-07	0.356611869163168	0.269664686325599	0.0869471828375694	Hypermethylated in G-CIMP	2.04491608586681e-06
PEX5L	2.1068129932216e-07	0.0552321004189188	0.0188471516657329	0.0363849487531859	Hypermethylated in G-CIMP	2.04491608586681e-06
GPR160	2.11365097048792e-07	0.71581022540502	0.53854995109566	0.17726027430936	Hypermethylated in G-CIMP	2.04874904413632e-06
HOXD8	2.11722022069876e-07	0.595878088607236	0.352771002678192	0.243107085929044	Hypermethylated in G-CIMP	2.05052517847167e-06
TLN1	2.12003508329188e-07	0.0589417531895927	0.0217001597711975	0.0372415934183952	Hypermethylated in G-CIMP	2.0515683765036e-06
CLEC4A	2.13919410850611e-07	0.803112905658748	0.677082157566882	0.126030748091866	Hypermethylated in G-CIMP	2.06841323874063e-06
TNFRSF9	2.1458276974126e-07	0.634784959590659	0.453558687945793	0.181226271644866	Hypermethylated in G-CIMP	2.07312944317948e-06
RNF152	2.14987598332146e-07	0.0437428109603986	0.0252545150987196	0.018488295861679	Hypermethylated in G-CIMP	2.07534226157753e-06
GJD4	2.17338356743088e-07	0.77324196837176	0.63559253548319	0.13764943288857	Hypermethylated in G-CIMP	2.0963207840759e-06
IRF4	2.17699088816714e-07	0.137272619205828	0.048096113841194	0.0891765053646336	Hypermethylated in G-CIMP	2.09808607556745e-06
TRAF3IP2	2.18208532988428e-07	0.0911220724987381	0.032820939533147	0.0583011329655911	Hypermethylated in G-CIMP	2.10128053871239e-06
SLC37A1	2.21297150346012e-07	0.834686366365192	0.698606297343688	0.136080069021505	Hypermethylated in G-CIMP	2.12928619151183e-06
DAPP1	2.22696763394774e-07	0.742145752658475	0.599937538102695	0.14220821455578	Hypermethylated in G-CIMP	2.1410081340706e-06
F2RL1	2.2871775246244e-07	0.563943032983233	0.413006397917204	0.150936635066029	Hypermethylated in G-CIMP	2.19710478891096e-06
PRRC1	2.31894844068648e-07	0.133083372145505	0.0789806889385063	0.054102683206999	Hypermethylated in G-CIMP	2.22581343827192e-06
UNC13D	2.36780133834658e-07	0.240809375251995	0.14327393721142	0.0975354380405743	Hypermethylated in G-CIMP	2.27085805040777e-06
ERG	2.38131683560827e-07	0.25387136564405	0.128656432205044	0.125214933439005	Hypermethylated in G-CIMP	2.28196644165513e-06
KCNK12	2.44244891572591e-07	0.297768020491187	0.151760682450068	0.146007338041119	Hypermethylated in G-CIMP	2.33864978905597e-06
TMEM52	2.44547214345935e-07	0.198981829908616	0.0770779398566067	0.12190389005201	Hypermethylated in G-CIMP	2.3396470118056e-06
TMEM173	2.45169358332832e-07	0.767633443681669	0.600859407150007	0.166774036531662	Hypermethylated in G-CIMP	2.34369995504244e-06
ZNF177	2.49786927732591e-07	0.452880430211194	0.274981156095887	0.177899274115307	Hypermethylated in G-CIMP	2.38590976441016e-06
EMB	2.50026223770413e-07	0.144514463059182	0.0691035574406271	0.075410905618555	Hypermethylated in G-CIMP	2.38626483252505e-06
MYLK	2.50792455009449e-07	0.700081772487999	0.521920172851054	0.178161599636945	Hypermethylated in G-CIMP	2.39164436497702e-06
COL8A2	2.5418419186083e-07	0.731162759952213	0.620120427453025	0.111042332499189	Hypermethylated in G-CIMP	2.4200794912169e-06
PPARG	2.54077983662395e-07	0.396573130817164	0.182675478741115	0.213897652076049	Hypermethylated in G-CIMP	2.4200794912169e-06
NLRP3	2.60647598706642e-07	0.79534505468511	0.605100423143451	0.190244631541659	Hypermethylated in G-CIMP	2.47961768761532e-06
SCRT1	2.67657216249732e-07	0.362043630250784	0.235155022640466	0.126888607610318	Hypermethylated in G-CIMP	2.54425208940768e-06
KLHL26	2.70491958908998e-07	0.2133366640156	0.0740781990760122	0.139258464939588	Hypermethylated in G-CIMP	2.56912957914692e-06
FLT3	2.71103129333837e-07	0.555443303570213	0.315089818885614	0.240353484684599	Hypermethylated in G-CIMP	2.57286458594476e-06
HS3ST3A1	2.73218689889905e-07	0.241775821087331	0.10559466584459	0.136181155242741	Hypermethylated in G-CIMP	2.59085931955038e-06
PROCA1	2.74034296188568e-07	0.355478445556075	0.221096891701917	0.134381553854158	Hypermethylated in G-CIMP	2.5965079460692e-06
GPR153	2.7458810552154e-07	0.156858689724961	0.0584507046501609	0.0984079850747998	Hypermethylated in G-CIMP	2.59966894449664e-06
PYROXD2	2.84628237591812e-07	0.23650395445027	0.113983455149088	0.122520499301181	Hypermethylated in G-CIMP	2.69256488221869e-06
HYMAI	2.8667519516432e-07	0.397403529783437	0.276625245661861	0.120778284121575	Hypermethylated in G-CIMP	2.70975768943952e-06
CFLAR	2.884232463272e-07	0.805465243980604	0.693655871620991	0.111809372359613	Hypermethylated in G-CIMP	2.72409987691114e-06
SLC6A6	2.89050698618543e-07	0.0653859748597038	0.0229524896953456	0.0424334851643581	Hypermethylated in G-CIMP	2.72784376330177e-06
SYNJ2	2.89781026178313e-07	0.623798208978109	0.495859742826112	0.127938466151997	Hypermethylated in G-CIMP	2.73255175324374e-06
PGR	2.92857603022224e-07	0.0922157159624492	0.0406063234863404	0.0516093924761088	Hypermethylated in G-CIMP	2.75935902735864e-06
KIAA0355	2.93897932100452e-07	0.85359122639866	0.798021626109203	0.0555696002894571	Hypermethylated in G-CIMP	2.76695293969532e-06
TRAF1	2.94828734892545e-07	0.849532284784014	0.72748643915005	0.122045845633964	Hypermethylated in G-CIMP	2.77350441764254e-06
TAC1	2.96483008853546e-07	0.342306890892903	0.213172807122483	0.12913408377042	Hypermethylated in G-CIMP	2.78684586188294e-06
POLR1D	3.00221894298106e-07	0.092591181347761	0.0127414504698295	0.0798497308779316	Hypermethylated in G-CIMP	2.81974517429072e-06
HOXD13	3.03039896561621e-07	0.174313635896542	0.0696027784223023	0.10471085747424	Hypermethylated in G-CIMP	2.84394993545827e-06
ODF3L1	3.08903697354268e-07	0.192250219084023	0.115592144326184	0.076658074757839	Hypermethylated in G-CIMP	2.89437861187658e-06
RTBDN	3.08795373577581e-07	0.0794093951679239	0.0138257261757203	0.0655836689922036	Hypermethylated in G-CIMP	2.89437861187658e-06
FIGNL1	3.10524744498168e-07	0.79860499700064	0.643735569543875	0.154869427456766	Hypermethylated in G-CIMP	2.90726021692734e-06
YTHDC1	3.1249973683053e-07	0.349490841266115	0.216027884550312	0.133462956715802	Hypermethylated in G-CIMP	2.92343256182349e-06
KCNC2	3.13130492571911e-07	0.135839993571307	0.0646419253149414	0.0711980682563654	Hypermethylated in G-CIMP	2.92701393135708e-06
MAG	3.14344656683627e-07	0.666272376275887	0.535636986508382	0.130635389767505	Hypermethylated in G-CIMP	2.93603877911938e-06
SLC12A8	3.15141867767409e-07	0.325426934133798	0.224785369597399	0.1006415645364	Hypermethylated in G-CIMP	2.94115801649173e-06
ALPK3	3.1774321794559e-07	0.817091680430996	0.706928431247946	0.11016324918305	Hypermethylated in G-CIMP	2.96309354744521e-06
ADRBK2	3.20444573902849e-07	0.0800659685581137	0.0409383058602681	0.0391276626978455	Hypermethylated in G-CIMP	2.98592631373089e-06
KCNQ5	3.21284370873446e-07	0.130897243867667	0.0317553139528954	0.0991419299147717	Hypermethylated in G-CIMP	2.99139060136586e-06
NRG1	3.22074036636694e-07	0.154344304650638	0.052428115984847	0.101916188665791	Hypermethylated in G-CIMP	2.99637988694469e-06
HTR2B	3.26502904736567e-07	0.436624258858049	0.292422171627143	0.144202087230906	Hypermethylated in G-CIMP	3.03519156954324e-06
CAMTA2	3.27034825258769e-07	0.670254497960549	0.506482324905614	0.163772173054935	Hypermethylated in G-CIMP	3.03774441149097e-06
CD40	3.29592381880911e-07	0.562251120668711	0.414243794145252	0.148007326523458	Hypermethylated in G-CIMP	3.05909407270915e-06
HOXA7	3.30484334610444e-07	0.334837151884501	0.159888556604401	0.1749485952801	Hypermethylated in G-CIMP	3.06496312208241e-06
COLEC11	3.30871038365691e-07	0.664870091583358	0.580485478793854	0.0843846127895036	Hypermethylated in G-CIMP	3.06614087829305e-06
CARHSP1	3.31600209190727e-07	0.859161883417667	0.762963541547822	0.0961983418698452	Hypermethylated in G-CIMP	3.0680815593305e-06
OTOF	3.31343619331313e-07	0.480539699054052	0.353070021790258	0.127469677263794	Hypermethylated in G-CIMP	3.0680815593305e-06
RPS6KA4	3.33273875100197e-07	0.0366155315496535	0.0283344420497279	0.00828108949992554	Hypermethylated in G-CIMP	3.08115220785664e-06
ZBTB7B	3.35576994171749e-07	0.896264029671147	0.841275322650768	0.0549887070203797	Hypermethylated in G-CIMP	3.10001720907016e-06
GPR22	3.38926031659493e-07	0.624058762533906	0.497644765526782	0.126413997007124	Hypermethylated in G-CIMP	3.12850721639717e-06
MLXIPL	3.39210674174984e-07	0.209107458843105	0.120776290030416	0.0883311688126892	Hypermethylated in G-CIMP	3.12868845258583e-06
PICK1	3.43214996522237e-07	0.105797174589067	0.0336326298279219	0.0721645447611449	Hypermethylated in G-CIMP	3.16315085787786e-06
P4HA1	3.4493120613118e-07	0.0267447091837249	0.0201638280304322	0.00658088115329266	Hypermethylated in G-CIMP	3.17648815880242e-06
MADCAM1	3.46155793694944e-07	0.059461336352984	0.0263474069104998	0.0331139294424842	Hypermethylated in G-CIMP	3.18528082647116e-06
SPIB	3.47195009015278e-07	0.117453305848599	0.0526362880175614	0.0648170178310379	Hypermethylated in G-CIMP	3.19235535547848e-06
PVALB	3.48557919872627e-07	0.712974150424519	0.566655538823374	0.146318611601145	Hypermethylated in G-CIMP	3.20239284203598e-06
ELK3	3.49400287087807e-07	0.0952169255147721	0.0442276387266478	0.0509892867881243	Hypermethylated in G-CIMP	3.20763591707516e-06
BZW2	3.55139583379609e-07	0.406029353671127	0.257938209483538	0.148091144187588	Hypermethylated in G-CIMP	3.2577917027037e-06
ARAP1	3.56833217328066e-07	0.305840220252545	0.180115020648664	0.125725199603881	Hypermethylated in G-CIMP	3.27078646255835e-06
ADPRH	3.5981104550485e-07	0.0845526749595645	0.00893971152867154	0.075612963430893	Hypermethylated in G-CIMP	3.29552304362316e-06
DDX28	3.60225858714422e-07	0.139822870498028	0.0527684221598476	0.0870544483381808	Hypermethylated in G-CIMP	3.29676471936626e-06
DAPK1	3.63981118513429e-07	0.380102673580081	0.242916908505758	0.137185765074323	Hypermethylated in G-CIMP	3.3234037781667e-06
LY86	3.63556761302057e-07	0.698657491498377	0.594480792486278	0.104176699012099	Hypermethylated in G-CIMP	3.3234037781667e-06
SELL	3.63883212476048e-07	0.23006305126815	0.141682745114102	0.088380306154048	Hypermethylated in G-CIMP	3.3234037781667e-06
FCGR2A	3.64882006241414e-07	0.902241803958815	0.791594467970753	0.110647335988062	Hypermethylated in G-CIMP	3.32905484210675e-06
AFF3	3.66662406140979e-07	0.7297489123402	0.602013767931765	0.127735144408435	Hypermethylated in G-CIMP	3.34271534123583e-06
CASP2	3.68240771587601e-07	0.487690709951554	0.326953365540581	0.160737344410973	Hypermethylated in G-CIMP	3.35192794862238e-06
EPN3	3.68025926760544e-07	0.0609315221085641	0.0205465307995339	0.0403849913090302	Hypermethylated in G-CIMP	3.35192794862238e-06
MALL	3.72555720244615e-07	0.644160992319725	0.445410036596221	0.198750955723504	Hypermethylated in G-CIMP	3.38859232142367e-06
RASGEF1C	3.75166189273399e-07	0.0947939556288895	0.0571771252983665	0.037616830330523	Hypermethylated in G-CIMP	3.40970903045554e-06
IL20RA	3.76875462036656e-07	0.52460377500673	0.355005722592676	0.169598052414054	Hypermethylated in G-CIMP	3.41997825119505e-06
TMEM158	3.76760877460823e-07	0.498889290560767	0.364296447257621	0.134592843303147	Hypermethylated in G-CIMP	3.41997825119505e-06
PLIN2	3.84488389003893e-07	0.108541548495539	0.0324935546785812	0.0760479938169578	Hypermethylated in G-CIMP	3.48638242748077e-06
LY6H	3.84970016746179e-07	0.386086164819664	0.235148288062084	0.150937876757579	Hypermethylated in G-CIMP	3.48807061988135e-06
GPR157	3.88764996147115e-07	0.402971916493939	0.246708651647776	0.156263264846163	Hypermethylated in G-CIMP	3.51975425192702e-06
PMP22	3.9288175040187e-07	0.399391167026872	0.270976256046426	0.128414910980446	Hypermethylated in G-CIMP	3.5543003411835e-06
PAX7	3.98272061953261e-07	0.100645369730319	0.0456987096620098	0.0549466600683096	Hypermethylated in G-CIMP	3.6003062507046e-06
STAP2	4.12530280786466e-07	0.568316492943001	0.479342331822679	0.088974161120322	Hypermethylated in G-CIMP	3.72634467862664e-06
WIT1	4.18623821570834e-07	0.171244212384419	0.0765020204743448	0.0947421919100744	Hypermethylated in G-CIMP	3.778496053108e-06
FAS	4.22115072575244e-07	0.0812448480068885	0.0115041207498947	0.0697407272569937	Hypermethylated in G-CIMP	3.80709743836771e-06
ZNF560	4.22491507768317e-07	0.536222035923356	0.325043038903301	0.211178997020056	Hypermethylated in G-CIMP	3.80758377153645e-06
ST8SIA2	4.24053807988526e-07	0.320287058567885	0.151283218710827	0.169003839857058	Hypermethylated in G-CIMP	3.81874847987226e-06
EIF2C4	4.26459441057722e-07	0.639467073827071	0.499666445838855	0.139800627988216	Hypermethylated in G-CIMP	3.83748487890813e-06
IL15RA	4.30082502390898e-07	0.558053840518271	0.372988188069472	0.185065652448799	Hypermethylated in G-CIMP	3.86713939316599e-06
CSDC2	4.30600332030571e-07	0.516218973349925	0.354770103883377	0.161448869466548	Hypermethylated in G-CIMP	3.86884894973586e-06
CCDC122	4.32307742892632e-07	0.228657645787379	0.0788944591073127	0.149763186680066	Hypermethylated in G-CIMP	3.88123590311058e-06
C22orf27	4.35413258516614e-07	0.723435663603095	0.607761606520617	0.115674057082478	Hypermethylated in G-CIMP	3.90614660337929e-06
HPCA	4.36049537223477e-07	0.173592610008064	0.08747030555587	0.0861223044521945	Hypermethylated in G-CIMP	3.90781850513875e-06
SLC44A4	4.36261628813558e-07	0.815672303173676	0.699345307239833	0.116326995933843	Hypermethylated in G-CIMP	3.90781850513875e-06
NODAL	4.43177968181016e-07	0.536030657129513	0.392828622138683	0.14320203499083	Hypermethylated in G-CIMP	3.96676201087572e-06
NR3C1	4.44960556810182e-07	0.792389284366299	0.597906349421394	0.194482934944905	Hypermethylated in G-CIMP	3.97881479964868e-06
SLC7A10	4.45464010686707e-07	0.27366924412882	0.176035534696063	0.0976337094327566	Hypermethylated in G-CIMP	3.97881479964868e-06
TMEM171	4.45535589118715e-07	0.112194094115695	0.0366934163764411	0.075500677739254	Hypermethylated in G-CIMP	3.97881479964868e-06
ADRA1A	4.47130849700193e-07	0.66712078058039	0.502155517475289	0.1649652631051	Hypermethylated in G-CIMP	3.99004294146673e-06
FSTL1	4.48697882299672e-07	0.710420673139152	0.571687990257138	0.138732682882013	Hypermethylated in G-CIMP	4.00100241573257e-06
MAT1A	4.49871291207764e-07	0.41932238123855	0.28065480455279	0.138667576685759	Hypermethylated in G-CIMP	4.00843808603688e-06
LILRB2	4.51595243702357e-07	0.782151692760368	0.601931591257459	0.180220101502909	Hypermethylated in G-CIMP	4.02076428895175e-06
PANX2	4.57157550043815e-07	0.0804732507757471	0.023812846453629	0.0566604043221181	Hypermethylated in G-CIMP	4.06722082578544e-06
DPEP2	4.59864283735454e-07	0.437115779674064	0.311421515331062	0.125694264343002	Hypermethylated in G-CIMP	4.08514502165596e-06
HP	4.59739563089107e-07	0.776219391557031	0.647012638563125	0.129206752993906	Hypermethylated in G-CIMP	4.08514502165596e-06
CNFN	4.64305024581389e-07	0.455361797894902	0.294997162685843	0.160364635209059	Hypermethylated in G-CIMP	4.12035914962926e-06
PDCD1	4.64526344922628e-07	0.602791693294646	0.51622746922969	0.0865642240649565	Hypermethylated in G-CIMP	4.12035914962926e-06
RUSC1	4.6867547724238e-07	0.187246724062714	0.10629695433798	0.0809497697247341	Hypermethylated in G-CIMP	4.15404105429695e-06
KLF2	4.74364160104777e-07	0.162840369003725	0.076268113625595	0.0865722553781301	Hypermethylated in G-CIMP	4.2013077825934e-06
PCSK2	4.78228951519804e-07	0.0806973851637883	0.0364024380562993	0.044294947107489	Hypermethylated in G-CIMP	4.232362070197e-06
CC2D1A	4.79056347113807e-07	0.169272053624213	0.0850118913098495	0.0842601623143636	Hypermethylated in G-CIMP	4.23650878953229e-06
PTCH2	4.81198680321809e-07	0.740598198344273	0.609638358485719	0.130959839858554	Hypermethylated in G-CIMP	4.25226917655634e-06
MAFB	4.84675293770473e-07	0.353624017865805	0.193819417350991	0.159804600514814	Hypermethylated in G-CIMP	4.27978797176829e-06
MYBPC3	4.85446751598243e-07	0.868277001442441	0.804592152163379	0.0636848492790622	Hypermethylated in G-CIMP	4.28339637471514e-06
ENPEP	4.92687290406173e-07	0.475316697192513	0.315837063675219	0.159479633517294	Hypermethylated in G-CIMP	4.34403745372313e-06
XYLT2	4.94315632960188e-07	0.0997015597923301	0.0538208058143184	0.0458807539780117	Hypermethylated in G-CIMP	4.3551420617373e-06
CD300C	4.97545609977422e-07	0.588882718337001	0.434829162024408	0.154053556312593	Hypermethylated in G-CIMP	4.38033070200854e-06
KHNYN	4.99820227929589e-07	0.723721791345732	0.5657897647481	0.157932026597632	Hypermethylated in G-CIMP	4.3970772063612e-06
NDST1	5.00306520046288e-07	0.831932344983427	0.776975920698625	0.054956424284802	Hypermethylated in G-CIMP	4.3980780161329e-06
FADS3	5.01801625119748e-07	0.0734711153939155	0.033331158200861	0.0401399571930545	Hypermethylated in G-CIMP	4.4079389778004e-06
GLT1D1	5.03135175831688e-07	0.258331121185377	0.13832000166085	0.120011119524528	Hypermethylated in G-CIMP	4.41636720138952e-06
CLDN14	5.07730304493885e-07	0.741920111914066	0.632226784165566	0.1096933277485	Hypermethylated in G-CIMP	4.45339076883715e-06
SLC32A1	5.08251395400874e-07	0.106503009948671	0.0502508536038057	0.0562521563448657	Hypermethylated in G-CIMP	4.45465179963082e-06
HSPA6	5.09350028511768e-07	0.776623326239937	0.600704923154239	0.175918403085698	Hypermethylated in G-CIMP	4.45766229548549e-06
HTR5A	5.09166933862459e-07	0.580773819780499	0.428010726496298	0.152763093284201	Hypermethylated in G-CIMP	4.45766229548549e-06
CACNG5	5.12398105682056e-07	0.543324790793656	0.358886799962572	0.184437990831084	Hypermethylated in G-CIMP	4.47769950827709e-06
RPP25	5.12281532952732e-07	0.106215457324167	0.0266740074117626	0.0795414499124042	Hypermethylated in G-CIMP	4.47769950827709e-06
LPCAT2	5.13075658166172e-07	0.412143501366287	0.204684276793503	0.207459224572785	Hypermethylated in G-CIMP	4.4803041570339e-06
WNT10B	5.13821493059914e-07	0.178169711191801	0.0704213683957255	0.107748342796076	Hypermethylated in G-CIMP	4.48350077388422e-06
C11orf63	5.15924530600567e-07	0.0911331746579684	0.0209317716275378	0.0702014030304305	Hypermethylated in G-CIMP	4.49189159901939e-06
CARD11	5.15759970760008e-07	0.421168931775105	0.264483252205359	0.156685679569745	Hypermethylated in G-CIMP	4.49189159901939e-06
HTR7	5.15217974268628e-07	0.38698296339536	0.224911770157464	0.162071193237895	Hypermethylated in G-CIMP	4.49189159901939e-06
PCDHB5	5.17454979125917e-07	0.364430773900095	0.210420686617898	0.154010087282197	Hypermethylated in G-CIMP	4.50189645067103e-06
DMRT2	5.20850375714139e-07	0.408923971324605	0.253108625557168	0.155815345767437	Hypermethylated in G-CIMP	4.52476787025837e-06
RGS10	5.20681178212639e-07	0.63590108737689	0.403453172418226	0.232447914958664	Hypermethylated in G-CIMP	4.52476787025837e-06
ASS1	5.2214383890924e-07	0.352945038350161	0.24069559274689	0.112249445603271	Hypermethylated in G-CIMP	4.53266923688418e-06
PDE3B	5.28261132063875e-07	0.227220211850249	0.151077497424985	0.0761427144252641	Hypermethylated in G-CIMP	4.58240332486856e-06
IRF6	5.2994971918187e-07	0.420210936318027	0.253269164903853	0.166941771414174	Hypermethylated in G-CIMP	4.59367575966311e-06
SSBP4	5.32101985703481e-07	0.0653641902354267	0.0153489020091647	0.050015288226262	Hypermethylated in G-CIMP	4.60894794073023e-06
SYMPK	5.35663563874002e-07	0.127409835089296	0.0573730439244436	0.0700367911648526	Hypermethylated in G-CIMP	4.6363959201587e-06
DMBX1	5.37255492188819e-07	0.682707861934817	0.558675169336599	0.124032692598219	Hypermethylated in G-CIMP	4.64676801522432e-06
DMGDH	5.43213136175177e-07	0.707646950014757	0.567654382271518	0.139992567743239	Hypermethylated in G-CIMP	4.69485672451254e-06
CSTA	5.44375001949714e-07	0.736110429228458	0.571489465968612	0.164620963259846	Hypermethylated in G-CIMP	4.70145667375152e-06
PAQR5	5.46652437546802e-07	0.146754640799618	0.0602385033772248	0.0865161374223931	Hypermethylated in G-CIMP	4.71767447198651e-06
CARD10	5.47701745425405e-07	0.810620826903079	0.669420400142408	0.141200426760671	Hypermethylated in G-CIMP	4.72327743352252e-06
VSTM1	5.49402778591349e-07	0.801955401629274	0.632165793052279	0.169789608576996	Hypermethylated in G-CIMP	4.7344884701091e-06
LRP8	5.59643046908786e-07	0.876015505801905	0.746739139600786	0.129276366201119	Hypermethylated in G-CIMP	4.81921649292861e-06
BNC2	5.62446552133747e-07	0.490335573742832	0.325806253913472	0.16452931982936	Hypermethylated in G-CIMP	4.83630298214932e-06
STXBP2	5.62105862897179e-07	0.115168821818255	0.051978332945524	0.0631904888727315	Hypermethylated in G-CIMP	4.83630298214932e-06
CACNA1D	5.63755476740019e-07	0.0375543718519933	0.0172280165933989	0.0203263552585944	Hypermethylated in G-CIMP	4.84402995516206e-06
RNF125	5.6523418034364e-07	0.0760463709705805	0.0146522515840031	0.0613941193865774	Hypermethylated in G-CIMP	4.85320344228147e-06
TNNI2	5.73895825601115e-07	0.523748895461332	0.432452570163199	0.0912963252981328	Hypermethylated in G-CIMP	4.9239928176212e-06
PRKCB	5.75124072528023e-07	0.345148352574147	0.207414359970279	0.137733992603868	Hypermethylated in G-CIMP	4.93094756736807e-06
ACSM5	5.78883291222048e-07	0.80108561845222	0.608436725701549	0.192648892750671	Hypermethylated in G-CIMP	4.95957629620283e-06
CASP10	5.83117073822484e-07	0.263359836521222	0.164342194357268	0.0990176421639536	Hypermethylated in G-CIMP	4.9890070405311e-06
NDN	5.83586203877135e-07	0.317461885117062	0.21176874090368	0.105693144213382	Hypermethylated in G-CIMP	4.9890070405311e-06
SERPINF1	5.83486693510656e-07	0.845951571116183	0.793281493128383	0.0526700779878005	Hypermethylated in G-CIMP	4.9890070405311e-06
IFITM2	5.95711681731913e-07	0.390482883302235	0.311945760468568	0.0785371228336668	Hypermethylated in G-CIMP	5.08530160124871e-06
TRADD	5.95336162346768e-07	0.0610268395544341	0.0182200038884141	0.04280683566602	Hypermethylated in G-CIMP	5.08530160124871e-06
ADRA2C	6.02125583607279e-07	0.517062875929536	0.350823020460569	0.166239855468968	Hypermethylated in G-CIMP	5.13634005785226e-06
EZR	6.09418912007012e-07	0.0926540073197361	0.0156212810871004	0.0770327262326357	Hypermethylated in G-CIMP	5.19480120949804e-06
PAK2	6.16296055956436e-07	0.511911382762071	0.354716562139338	0.157194820622733	Hypermethylated in G-CIMP	5.24963292685547e-06
GSX2	6.18416611643758e-07	0.133028388870238	0.0365999930312075	0.0964283958390303	Hypermethylated in G-CIMP	5.26389799355891e-06
TMEM163	6.2379028314502e-07	0.235995999871478	0.0872480909659231	0.148747908905555	Hypermethylated in G-CIMP	5.30581273977674e-06
CACNG7	6.38559878867807e-07	0.866913198248217	0.821088283908898	0.0458249143393193	Hypermethylated in G-CIMP	5.42752910720902e-06
P2RY2	6.4571444040522e-07	0.90262877685922	0.783630156929289	0.118998619929931	Hypermethylated in G-CIMP	5.48439185857844e-06
MDK	6.52411999619798e-07	0.0980634196052586	0.0197747232326139	0.0782886963726447	Hypermethylated in G-CIMP	5.53729408160412e-06
LCA5L	6.53027351504826e-07	0.487245074065377	0.35694049336937	0.130304580696008	Hypermethylated in G-CIMP	5.53853513783476e-06
PRODH	6.61125187971107e-07	0.091959902805377	0.0157425891106783	0.0762173136946987	Hypermethylated in G-CIMP	5.60319021477882e-06
SLN	6.6236974883069e-07	0.802927826928145	0.672663331852556	0.13026449507559	Hypermethylated in G-CIMP	5.60971108658187e-06
MARVELD1	6.66089342471184e-07	0.623264425005043	0.549924656442297	0.0733397685627459	Hypermethylated in G-CIMP	5.63716901592459e-06
APOBEC3A	6.74063492710886e-07	0.478373577478851	0.334528644887114	0.143844932591737	Hypermethylated in G-CIMP	5.7005684777541e-06
TMEM149	6.75477199729474e-07	0.838964796671207	0.734605565351252	0.104359231319955	Hypermethylated in G-CIMP	5.70843508948186e-06
C7orf41	6.78132227466937e-07	0.849973090186344	0.69979456384576	0.150178526340584	Hypermethylated in G-CIMP	5.71859219819618e-06
PCDH12	6.77699521582335e-07	0.556543608977793	0.446005619559635	0.110537989418159	Hypermethylated in G-CIMP	5.71859219819618e-06
UBE3B	6.77246837722353e-07	0.756827808376807	0.629938224777184	0.126889583599623	Hypermethylated in G-CIMP	5.71859219819618e-06
C21orf122	6.84053083811993e-07	0.765533912703786	0.702725208969591	0.0628087037341943	Hypermethylated in G-CIMP	5.76440450213019e-06
RAET1E	6.91351219197543e-07	0.739978047301566	0.603260233248712	0.136717814052854	Hypermethylated in G-CIMP	5.82174928234393e-06
PHF10	6.99479037335701e-07	0.025501563237215	0.0137231618217273	0.0117784014154877	Hypermethylated in G-CIMP	5.88599395209215e-06
ZNF467	7.0066207341889e-07	0.169862710085285	0.118820366703884	0.0510423433814003	Hypermethylated in G-CIMP	5.89174960027309e-06
PAX9	7.01344759977972e-07	0.532172576522944	0.357299423257507	0.174873153265437	Hypermethylated in G-CIMP	5.8932926948754e-06
PTPLA	7.11478989842839e-07	0.0625859502317551	0.0318580094529929	0.0307279407787622	Hypermethylated in G-CIMP	5.97419698014549e-06
IRF8	7.17053317949666e-07	0.486868424494293	0.29391029924194	0.192958125252352	Hypermethylated in G-CIMP	6.01672457122513e-06
SCGN	7.21878462175014e-07	0.121960628116366	0.0492656559444219	0.0726949721719438	Hypermethylated in G-CIMP	6.05290988951578e-06
KCNAB2	7.35448399066743e-07	0.818009906167977	0.674306502028729	0.143703404139248	Hypermethylated in G-CIMP	6.16231639416747e-06
C10orf35	7.37101156850247e-07	0.207922049749257	0.120158439506529	0.0877636102427282	Hypermethylated in G-CIMP	6.17178457998157e-06
C5orf25	7.37886836996256e-07	0.134260148125951	0.0548657114179465	0.079394436708005	Hypermethylated in G-CIMP	6.17398440650447e-06
HBA1	7.40218707009592e-07	0.212071321722951	0.108817624567469	0.103253697155482	Hypermethylated in G-CIMP	6.18910910407595e-06
TNFSF13	7.53118685241076e-07	0.873318743724413	0.811018109914088	0.0623006338103246	Hypermethylated in G-CIMP	6.29251181737873e-06
DRD1	7.56289973231946e-07	0.0852546906512052	0.0269148968154713	0.0583397938357338	Hypermethylated in G-CIMP	6.31453990380223e-06
NOXO1	7.65944103869492e-07	0.423566462027619	0.256819490865738	0.166746971161881	Hypermethylated in G-CIMP	6.39062621221429e-06
RANBP2	7.7094621652214e-07	0.0616461551609851	0.0289982334880965	0.0326479216728887	Hypermethylated in G-CIMP	6.42781852560762e-06
PPP1R14C	7.77926447467544e-07	0.0648507836573596	0.0320556031734781	0.0327951804838814	Hypermethylated in G-CIMP	6.48143940635274e-06
EDIL3	7.82812101980321e-07	0.0459580795533158	0.0221855862042782	0.0237724933490376	Hypermethylated in G-CIMP	6.51754561070499e-06
PTGS1	7.86767436771549e-07	0.0738047893233197	0.0394812079370141	0.0343235813863056	Hypermethylated in G-CIMP	6.54586071777654e-06
HHEX	7.94887234599578e-07	0.445810769829875	0.230195672497778	0.215615097332097	Hypermethylated in G-CIMP	6.6084903448333e-06
KMO	7.95414601051001e-07	0.63488675955075	0.489328814389624	0.145557945161127	Hypermethylated in G-CIMP	6.6084903448333e-06
IGFBP6	8.07995939919255e-07	0.748310318637346	0.633223991952348	0.115086326684998	Hypermethylated in G-CIMP	6.70829821848575e-06
STEAP1	8.1606040802105e-07	0.358626378793729	0.246638311349731	0.111988067443998	Hypermethylated in G-CIMP	6.77049134019432e-06
CHST14	8.25650636754479e-07	0.142745653215046	0.0519452118066638	0.0908004414083823	Hypermethylated in G-CIMP	6.84524678196866e-06
GADD45GIP1	8.38376016766552e-07	0.189567619795104	0.10378790010964	0.0857797196854634	Hypermethylated in G-CIMP	6.94587175715503e-06
MT1X	8.51479649001662e-07	0.08086897950369	0.021788900869703	0.059080078633987	Hypermethylated in G-CIMP	7.04948719222554e-06
SLC34A2	8.60616884079845e-07	0.659902108878272	0.493905554775231	0.165996554103041	Hypermethylated in G-CIMP	7.12014220984348e-06
C10orf95	8.93166056277587e-07	0.952972672063868	0.929545618340436	0.0234270537234329	Hypermethylated in G-CIMP	7.38425662493921e-06
LTB4R2	8.98567890324557e-07	0.770236856948483	0.631918085198614	0.138318771749869	Hypermethylated in G-CIMP	7.42371764392702e-06
CCNA1	9.00674166611197e-07	0.0903961501184083	0.0275697415294182	0.0628264085889901	Hypermethylated in G-CIMP	7.43591553217608e-06
CACNA1S	9.06271029031217e-07	0.191787944775995	0.124522239973324	0.0672657048026716	Hypermethylated in G-CIMP	7.47689431777956e-06
WISP3	9.17253208584876e-07	0.900841772338474	0.866972069958185	0.0338697023802891	Hypermethylated in G-CIMP	7.56221465122419e-06
ZFP112	9.3304029597357e-07	0.119099519291397	0.0730399790844269	0.0460595402069697	Hypermethylated in G-CIMP	7.68700190806976e-06
PAX3	9.40099053598166e-07	0.501150302494016	0.296696006767064	0.204454295726953	Hypermethylated in G-CIMP	7.73975552774055e-06
ADAMTS15	9.44041657248395e-07	0.0760505608889321	0.040559481287041	0.0354910796018911	Hypermethylated in G-CIMP	7.76679847071398e-06
ZNF860	9.45370190938456e-07	0.863726171716556	0.794978426454528	0.0687477452620286	Hypermethylated in G-CIMP	7.77231230795223e-06
SCN4B	9.46127422284239e-07	0.523740995388746	0.418740013427967	0.105000981960779	Hypermethylated in G-CIMP	7.77312480688081e-06
KCNG2	9.48344098066943e-07	0.920217162046976	0.827766682695028	0.0924504793519485	Hypermethylated in G-CIMP	7.78591823489453e-06
FGFR1	9.50689868880593e-07	0.786166890750323	0.660083397039726	0.126083493710597	Hypermethylated in G-CIMP	7.79975301737615e-06
CACNA1H	9.51609491174033e-07	0.819201244489702	0.749142315390545	0.0700589290991571	Hypermethylated in G-CIMP	7.80187614777821e-06
HBA2	9.55993225503666e-07	0.180812817461461	0.0945391260964164	0.086273691365045	Hypermethylated in G-CIMP	7.83237752969901e-06
NKX2-1	9.62016220908437e-07	0.0607260522158671	0.0206229461992318	0.0401031060166352	Hypermethylated in G-CIMP	7.87625763109917e-06
CEBPG	9.72133118831571e-07	0.0265138442331176	0.0188967333141606	0.00761711091895699	Hypermethylated in G-CIMP	7.95357144901284e-06
RAB3D	9.72982400666735e-07	0.0905305884374876	0.0328905032311061	0.0576400852063815	Hypermethylated in G-CIMP	7.95500707913536e-06
CD274	9.75834805568023e-07	0.233890187113872	0.1375449437085	0.0963452434053725	Hypermethylated in G-CIMP	7.97280672286234e-06
RAPGEF1	9.79315505604093e-07	0.893367655839668	0.835242652383743	0.0581250034559249	Hypermethylated in G-CIMP	7.99571152085886e-06
CRAT	9.9446774616523e-07	0.734521312412364	0.643968458251853	0.090552854160511	Hypermethylated in G-CIMP	8.11381217085467e-06
TRPM8	9.96904745927377e-07	0.668987697411527	0.48494269826254	0.184044999148988	Hypermethylated in G-CIMP	8.12807833592446e-06
SLAMF1	1.01303231378865e-06	0.385165873353627	0.260896978171657	0.12426889518197	Hypermethylated in G-CIMP	8.25387128819107e-06
CRHR2	1.01528333073199e-06	0.254137386998466	0.149252537795604	0.104884849202862	Hypermethylated in G-CIMP	8.2665068983599e-06
CARD8	1.01734670174525e-06	0.719333740724336	0.569783252555008	0.149550488169328	Hypermethylated in G-CIMP	8.27759831895546e-06
NBLA00301	1.04303356245491e-06	0.0845013181496055	0.0302240416797482	0.0542772764698573	Hypermethylated in G-CIMP	8.48075360767401e-06
LOC80054	1.04640141096852e-06	0.0680111697509842	0.0198972376605089	0.0481139320904753	Hypermethylated in G-CIMP	8.50228152642416e-06
CCP110	1.05157512443641e-06	0.761764258081622	0.6276559591481	0.134108298933522	Hypermethylated in G-CIMP	8.53844286045132e-06
MAP2K2	1.06389425375123e-06	0.255797543668917	0.21117720981061	0.0446203338583074	Hypermethylated in G-CIMP	8.63253303078144e-06
TFEC	1.06827151235101e-06	0.229626875106	0.153381980454971	0.0762448946510287	Hypermethylated in G-CIMP	8.66209716676927e-06
ADA	1.07899556975679e-06	0.554166695105964	0.418419599622908	0.135747095483056	Hypermethylated in G-CIMP	8.74304852199635e-06
C3orf52	1.08124700180246e-06	0.120992339964415	0.0445446259973976	0.0764477139670175	Hypermethylated in G-CIMP	8.75528264971181e-06
MMP11	1.0886515810568e-06	0.484994581676891	0.362782744770034	0.122211836906857	Hypermethylated in G-CIMP	8.80919846878447e-06
IL34	1.09034112141792e-06	0.868910097279021	0.769315106138331	0.0995949911406899	Hypermethylated in G-CIMP	8.81682690373967e-06
PMAIP1	1.09769604426439e-06	0.361687005527198	0.181248597693414	0.180438407833784	Hypermethylated in G-CIMP	8.87022552949032e-06
DEF8	1.09850740658991e-06	0.733853716197468	0.603458915446823	0.130394800750645	Hypermethylated in G-CIMP	8.87071028878278e-06
HIST1H4I	1.1015066897299e-06	0.576472632123524	0.416494846652548	0.159977785470976	Hypermethylated in G-CIMP	8.88885029319976e-06
FBXL4	1.10558000636047e-06	0.116839836267015	0.0760140179716959	0.0408258182953187	Hypermethylated in G-CIMP	8.91562674528119e-06
MCHR2	1.10865479829493e-06	0.401398035181758	0.24763209598944	0.153765939192318	Hypermethylated in G-CIMP	8.93431982844364e-06
FYCO1	1.11377550139315e-06	0.10949113418191	0.0472896448581616	0.0622014893237483	Hypermethylated in G-CIMP	8.96946355351124e-06
RNF103	1.11629811142315e-06	0.0743303139431394	0.0503793712603857	0.0239509426827537	Hypermethylated in G-CIMP	8.98365064993979e-06
NAAA	1.11739235504859e-06	0.0963800884118936	0.0196754152649507	0.0767046731469429	Hypermethylated in G-CIMP	8.98633116056111e-06
TRHDE	1.13004050700614e-06	0.409721722077166	0.251817115197485	0.157904606879682	Hypermethylated in G-CIMP	9.08186400661296e-06
C19orf46	1.13518656811558e-06	0.891555073469039	0.827386183420846	0.0641688900481923	Hypermethylated in G-CIMP	9.11701538991331e-06
TACSTD2	1.13596339404854e-06	0.680263791150278	0.510643251841028	0.16962053930925	Hypermethylated in G-CIMP	9.11705222986883e-06
RAB27B	1.13681354718112e-06	0.113051068920836	0.0344475189306607	0.078603549990175	Hypermethylated in G-CIMP	9.11767713180731e-06
PON3	1.14409112087587e-06	0.766672318842135	0.610983932542873	0.155688386299262	Hypermethylated in G-CIMP	9.16981654654485e-06
EPHA7	1.1524937604977e-06	0.0768701241763474	0.0297421357869208	0.0471279883894266	Hypermethylated in G-CIMP	9.23089642906092e-06
CD3E	1.16801178522209e-06	0.142805299346022	0.0833492700191397	0.0594560293268819	Hypermethylated in G-CIMP	9.34884551615725e-06
SLC27A2	1.17222050180287e-06	0.337674484215382	0.165680976524013	0.171993507691369	Hypermethylated in G-CIMP	9.37617563975928e-06
SYNE1	1.18106648742112e-06	0.0832189092115602	0.034737824103466	0.0484810851080943	Hypermethylated in G-CIMP	9.4405355115056e-06
WNT2	1.19260594288544e-06	0.416485449344046	0.248446270607883	0.168039178736163	Hypermethylated in G-CIMP	9.52632324878588e-06
TRIP10	1.19394739720696e-06	0.893987834279267	0.71226279323412	0.181725041045147	Hypermethylated in G-CIMP	9.53059024437146e-06
CARTPT	1.19583170494491e-06	0.212555172803227	0.0976764317864732	0.114878741016753	Hypermethylated in G-CIMP	9.53918183012139e-06
AOX1	1.19673725605193e-06	0.0809649000735068	0.0181949692897169	0.0627699307837899	Hypermethylated in G-CIMP	9.53995951718369e-06
FOXA2	1.20370960515112e-06	0.395578096948311	0.246642380502276	0.148935716446035	Hypermethylated in G-CIMP	9.58275961428388e-06
TMEM204	1.20372967202973e-06	0.702645309887295	0.623171550295462	0.0794737595918324	Hypermethylated in G-CIMP	9.58275961428388e-06
C19orf35	1.21566688275576e-06	0.588085956110586	0.473705404005736	0.11438055210485	Hypermethylated in G-CIMP	9.6712690146998e-06
CHST13	1.23222756009676e-06	0.434663798667952	0.279273649643197	0.155390149024755	Hypermethylated in G-CIMP	9.78957642600185e-06
EGR4	1.23250618499592e-06	0.606947480153311	0.477321206056747	0.129626274096564	Hypermethylated in G-CIMP	9.78957642600185e-06
FSD1	1.23302559253471e-06	0.581164635584311	0.36991762223413	0.211247013350181	Hypermethylated in G-CIMP	9.78957642600185e-06
GNG13	1.25935489879138e-06	0.168458333061882	0.0961143236489851	0.0723440094128971	Hypermethylated in G-CIMP	9.98901373138856e-06
JDP2	1.25983749331167e-06	0.787185184479464	0.684059791795802	0.103125392683662	Hypermethylated in G-CIMP	9.98901373138856e-06
CD8B	1.26146557296597e-06	0.145755869617386	0.056820410073838	0.0889354595435479	Hypermethylated in G-CIMP	9.99520976807801e-06
C1QL1	1.28023210269429e-06	0.0957308780607315	0.0436856471881343	0.0520452308725973	Hypermethylated in G-CIMP	1.01371027527893e-05
CNST	1.28629057311506e-06	0.455240162349202	0.301408469627091	0.15383169272211	Hypermethylated in G-CIMP	1.01782483285498e-05
LSP1	1.28771611412772e-06	0.676929085115637	0.536078307021968	0.14085077809367	Hypermethylated in G-CIMP	1.01827035789631e-05
CH25H	1.29093865094194e-06	0.089551609192858	0.027438434109076	0.062113175083782	Hypermethylated in G-CIMP	1.02013532215667e-05
SYNGR2	1.29390775929707e-06	0.0758240400623707	0.0221558126634046	0.0536682273989661	Hypermethylated in G-CIMP	1.02179765928168e-05
PDK4	1.29703979006343e-06	0.104614857161745	0.0542913604501131	0.0503234967116319	Hypermethylated in G-CIMP	1.02358634769311e-05
ZNF76	1.30454591981073e-06	0.280327631651857	0.199108928002616	0.0812187036492406	Hypermethylated in G-CIMP	1.02882225312528e-05
MFSD7	1.3104047150355e-06	0.383690695023353	0.258388120790427	0.125302574232927	Hypermethylated in G-CIMP	1.03275287488044e-05
SLCO3A1	1.31138287975677e-06	0.065809014986454	0.0175268971895196	0.0482821177969344	Hypermethylated in G-CIMP	1.03283430809929e-05
BMS1	1.31424038786979e-06	0.44361679831739	0.286108700906239	0.157508097411151	Hypermethylated in G-CIMP	1.03439480127938e-05
CDH7	1.31615041761467e-06	0.0757119009488525	0.0279275166074268	0.0477843843414257	Hypermethylated in G-CIMP	1.03520798336834e-05
COL15A1	1.31928821485924e-06	0.0823756947616195	0.0351350949838236	0.0472405997777959	Hypermethylated in G-CIMP	1.03698513080081e-05
FSTL3	1.32730888692839e-06	0.569175933941003	0.418078011921059	0.151097922019944	Hypermethylated in G-CIMP	1.04259539049079e-05
HOXA2	1.33321915443958e-06	0.564467314851806	0.380673785491977	0.183793529359829	Hypermethylated in G-CIMP	1.04654157827884e-05
PCDHGB7	1.35452323387303e-06	0.583098453399575	0.404295800619589	0.178802652779985	Hypermethylated in G-CIMP	1.06255822585416e-05
MICB	1.36286145526865e-06	0.0487721273026903	0.0190280996084693	0.029744027694221	Hypermethylated in G-CIMP	1.06838926566412e-05
NMT2	1.38240008872523e-06	0.0400143965379451	0.0302486534046401	0.00976574313330502	Hypermethylated in G-CIMP	1.08298709007897e-05
MYLIP	1.3848608530067e-06	0.0227627287910982	0.0149116644547575	0.00785106433634072	Hypermethylated in G-CIMP	1.08419543969477e-05
SLIT3	1.38712932917808e-06	0.250177137308026	0.114127756378195	0.136049380929831	Hypermethylated in G-CIMP	1.08525174687054e-05
RAB14	1.38916344498352e-06	0.0902039091464226	0.0538185276881601	0.0363853814582625	Hypermethylated in G-CIMP	1.08612341930301e-05
LRRC3	1.39872056464884e-06	0.335993394523159	0.209083491968875	0.126909902554284	Hypermethylated in G-CIMP	1.09287193820279e-05
S1PR3	1.41284310568674e-06	0.150196580276172	0.0577674458993578	0.0924291343768145	Hypermethylated in G-CIMP	1.10317630328953e-05
IGFBP7	1.4226784883948e-06	0.516087782906979	0.328803780602291	0.187284002304688	Hypermethylated in G-CIMP	1.10938852272054e-05
PRKG2	1.42214402073486e-06	0.669075194814223	0.517198127809564	0.151877067004659	Hypermethylated in G-CIMP	1.10938852272054e-05
MFSD8	1.42546830492706e-06	0.0744366445512415	0.0257473807168042	0.0486892638344373	Hypermethylated in G-CIMP	1.11083028435438e-05
MTUS1	1.43171528594693e-06	0.0898837689726762	0.0378752380835847	0.0520085308890915	Hypermethylated in G-CIMP	1.11485447767651e-05
WBSCR27	1.43252095767852e-06	0.540420413351623	0.418228766500718	0.122191646850906	Hypermethylated in G-CIMP	1.11485447767651e-05
C2CD2	1.43680322960531e-06	0.389433515132799	0.274168461041528	0.115265054091271	Hypermethylated in G-CIMP	1.11745052231359e-05
RELN	1.44360037731873e-06	0.404187671602051	0.245767840439763	0.158419831162288	Hypermethylated in G-CIMP	1.12199776528143e-05
KRT19	1.45025782541424e-06	0.193157728093435	0.0751482427032035	0.118009485390231	Hypermethylated in G-CIMP	1.12643051887108e-05
PAMR1	1.45455021877733e-06	0.858917567829397	0.760130858316364	0.0987867095130325	Hypermethylated in G-CIMP	1.12902168855261e-05
PTGES	1.46729015915159e-06	0.778640052893919	0.61372765348596	0.16491239940796	Hypermethylated in G-CIMP	1.13816213002258e-05
LTBP1	1.47932236245982e-06	0.0730038323050475	0.0187617134227283	0.0542421188823193	Hypermethylated in G-CIMP	1.14640037521896e-05
WDR72	1.479852762861e-06	0.74684026761079	0.618006689890175	0.128833577720614	Hypermethylated in G-CIMP	1.14640037521896e-05
GNLY	1.48465837320735e-06	0.81928240227633	0.677555925114218	0.141726477162112	Hypermethylated in G-CIMP	1.14936896748105e-05
LTBR	1.49827717282743e-06	0.763568886111791	0.659238050135785	0.104330835976006	Hypermethylated in G-CIMP	1.15915205127134e-05
DNAJB14	1.50075797794397e-06	0.0799574317768862	0.0346541121946582	0.0453033195822281	Hypermethylated in G-CIMP	1.16031098150665e-05
DMRT3	1.50973875435958e-06	0.726571621136541	0.563156602747013	0.163415018389528	Hypermethylated in G-CIMP	1.16649055850584e-05
VILL	1.52532876872865e-06	0.09855303205933	0.0221201115324305	0.0764329205268994	Hypermethylated in G-CIMP	1.17776530043234e-05
STX11	1.52921035712738e-06	0.0516353005368967	0.0162047304094764	0.0354305701274203	Hypermethylated in G-CIMP	1.17999068472195e-05
ADCY9	1.53648177446583e-06	0.261486016231849	0.156259944236322	0.105226071995526	Hypermethylated in G-CIMP	1.18405377476133e-05
DKKL1	1.53570810577303e-06	0.348398531534352	0.202967741731928	0.145430789802423	Hypermethylated in G-CIMP	1.18405377476133e-05
NKD2	1.53900027979172e-06	0.166921119335383	0.0543981644293485	0.112522954906034	Hypermethylated in G-CIMP	1.18522095911422e-05
SIRPA	1.55656765919668e-06	0.0603868498515641	0.0157512815146197	0.0446355683369444	Hypermethylated in G-CIMP	1.19796856482895e-05
PGPEP1	1.56375185764883e-06	0.502785582591098	0.376060126415634	0.126725456175463	Hypermethylated in G-CIMP	1.20271364373955e-05
SPDYA	1.59832659149572e-06	0.655018602360308	0.500729804353973	0.154288798006336	Hypermethylated in G-CIMP	1.22850545177074e-05
ST14	1.60071088214041e-06	0.0841933052618837	0.0296856461670895	0.0545076590947942	Hypermethylated in G-CIMP	1.22953758455105e-05
FABP5	1.60182718086326e-06	0.533990562981314	0.393524255464881	0.140466307516434	Hypermethylated in G-CIMP	1.2295950388343e-05
C2orf82	1.60944891253412e-06	0.56476551617125	0.413252913454432	0.151512602716818	Hypermethylated in G-CIMP	1.23464287598297e-05
AIP	1.63682553949984e-06	0.0547778634277716	0.0291654673115018	0.0256123961162697	Hypermethylated in G-CIMP	1.25482872203475e-05
MGAT4A	1.6549548886666e-06	0.810604513411959	0.652324473308102	0.158280040103857	Hypermethylated in G-CIMP	1.26790379075911e-05
FMOD	1.67566115004946e-06	0.290692107443381	0.188391018316668	0.102301089126712	Hypermethylated in G-CIMP	1.28293485975901e-05
EVI5	1.68858384194824e-06	0.761028999137089	0.613150269990163	0.147878729146926	Hypermethylated in G-CIMP	1.29115419935498e-05
VDAC1	1.68774366458967e-06	0.78744715776498	0.68385247373367	0.10359468403131	Hypermethylated in G-CIMP	1.29115419935498e-05
BMP8A	1.69826058230559e-06	0.428329065497086	0.258418989392841	0.169910076104246	Hypermethylated in G-CIMP	1.29771290839481e-05
PIP4K2A	1.70313417704801e-06	0.783162180322897	0.65516335539877	0.127998824924128	Hypermethylated in G-CIMP	1.30059521954908e-05
MARCH3	1.70858920074812e-06	0.85093837634003	0.784281094741443	0.0666572815985874	Hypermethylated in G-CIMP	1.30391752450112e-05
VTN	1.73343247434577e-06	0.762077257570364	0.615414996116663	0.146662261453701	Hypermethylated in G-CIMP	1.32202220879368e-05
CAPN12	1.73739059011289e-06	0.752216173862353	0.627679965690162	0.124536208172191	Hypermethylated in G-CIMP	1.32333118108856e-05
TIPIN	1.73685112098022e-06	0.143865572670591	0.081076035731714	0.0627895369388769	Hypermethylated in G-CIMP	1.32333118108856e-05
FCGR3B	1.74412872655229e-06	0.780548555980065	0.642249371160569	0.138299184819496	Hypermethylated in G-CIMP	1.32760694685212e-05
ACVRL1	1.75954438162997e-06	0.81717302667266	0.684190895628214	0.132982131044446	Hypermethylated in G-CIMP	1.33503733737297e-05
EVI2B	1.75633473810248e-06	0.772642045616967	0.632246192316307	0.14039585330066	Hypermethylated in G-CIMP	1.33503733737297e-05
FAM3B	1.75941418621234e-06	0.179028934576379	0.0670568111378558	0.111972123438523	Hypermethylated in G-CIMP	1.33503733737297e-05
GPLD1	1.75812187037777e-06	0.868220700318517	0.73513123084454	0.133089469473977	Hypermethylated in G-CIMP	1.33503733737297e-05
PADI2	1.75627467046154e-06	0.0596279178862833	0.0253339896089567	0.0342939282773266	Hypermethylated in G-CIMP	1.33503733737297e-05
FAM57B	1.7681967930123e-06	0.710895458353801	0.545109237291289	0.165786221062512	Hypermethylated in G-CIMP	1.34074061260779e-05
SYNE2	1.79749677396498e-06	0.853168089217564	0.726791159631226	0.126376929586339	Hypermethylated in G-CIMP	1.36208260034856e-05
PRKCDBP	1.8015434614935e-06	0.567919876190787	0.41951549340047	0.148404382790316	Hypermethylated in G-CIMP	1.36427338719643e-05
GPR6	1.81492593067569e-06	0.454393645322747	0.297678350014677	0.15671529530807	Hypermethylated in G-CIMP	1.3735266370229e-05
CYTH4	1.8314662800415e-06	0.182431135079395	0.110158285107957	0.0722728499714383	Hypermethylated in G-CIMP	1.38515636785202e-05
C6orf105	1.83314018728033e-06	0.511071474566716	0.35990358147435	0.151167893092366	Hypermethylated in G-CIMP	1.38553476639126e-05
CHST4	1.83741363046922e-06	0.482120424188845	0.32083461233702	0.161285811851825	Hypermethylated in G-CIMP	1.387876220174e-05
DKK2	1.84238415476408e-06	0.124541178681692	0.0485800486133987	0.0759611300682928	Hypermethylated in G-CIMP	1.39074087795043e-05
ZDHHC19	1.85155923251085e-06	0.887766644289446	0.823484340558098	0.0642823037313477	Hypermethylated in G-CIMP	1.39677369322831e-05
NQO2	1.8541454494741e-06	0.0645017240374643	0.017630417073531	0.0468713069639333	Hypermethylated in G-CIMP	1.39783149275168e-05
SEC14L4	1.85580497626129e-06	0.5947197520912	0.464118133254443	0.130601618836756	Hypermethylated in G-CIMP	1.39818976067267e-05
OR2B6	1.86901885438206e-06	0.717993592355326	0.586320110534141	0.131673481821185	Hypermethylated in G-CIMP	1.40724723181343e-05
CCL5	1.87714574717459e-06	0.817158711794658	0.736345100224829	0.080813611569829	Hypermethylated in G-CIMP	1.41246543601932e-05
FFAR3	1.92548215958003e-06	0.593905676707057	0.425287855628256	0.1686178210788	Hypermethylated in G-CIMP	1.44791352713388e-05
SAMD12	2.00293116586582e-06	0.0814445885339663	0.0369114082132105	0.0445331803207558	Hypermethylated in G-CIMP	1.5051944840364e-05
PDE7B	2.01547616373706e-06	0.205119532177155	0.133930744850776	0.0711887873263793	Hypermethylated in G-CIMP	1.51308044469131e-05
ZNF280B	2.0159880903773e-06	0.273609596247103	0.158533902280646	0.115075693966457	Hypermethylated in G-CIMP	1.51308044469131e-05
BAIAP3	2.01903843817693e-06	0.0657970743185512	0.026644960810949	0.0391521135076022	Hypermethylated in G-CIMP	1.51440710299345e-05
SREBF1	2.03506280346756e-06	0.896729155370687	0.877386258693619	0.0193428966770687	Hypermethylated in G-CIMP	1.52545723541193e-05
ACOX2	2.06391362967132e-06	0.63583308346448	0.50036815582104	0.135464927643441	Hypermethylated in G-CIMP	1.54610179644033e-05
PITX1	2.06592208187345e-06	0.216058485272484	0.122362354730596	0.0936961305418881	Hypermethylated in G-CIMP	1.54662499039936e-05
ULBP1	2.11452458973785e-06	0.356503113414884	0.199933065987762	0.156570047427122	Hypermethylated in G-CIMP	1.58200743386851e-05
VMO1	2.14236529206121e-06	0.102570782881229	0.0380339128778387	0.0645368700033905	Hypermethylated in G-CIMP	1.60182169968807e-05
KCNH4	2.14970326609751e-06	0.376517506519983	0.246055556237252	0.130461950282731	Hypermethylated in G-CIMP	1.60629093414856e-05
CALCOCO2	2.1553751025573e-06	0.117408519302827	0.0880751152285981	0.029333404074229	Hypermethylated in G-CIMP	1.609510339076e-05
CYP4F3	2.15786354199658e-06	0.525697654072687	0.380250785883142	0.145446868189545	Hypermethylated in G-CIMP	1.61034999853424e-05
PLEKHA5	2.17262603779294e-06	0.102913180463535	0.0654600263893017	0.0374531540742333	Hypermethylated in G-CIMP	1.62034257752264e-05
ZFP82	2.18417944764233e-06	0.157888482869685	0.0502187322410169	0.107669750628668	Hypermethylated in G-CIMP	1.62793071710008e-05
PLCB2	2.19291211515275e-06	0.725892976014245	0.618873254396183	0.107019721618062	Hypermethylated in G-CIMP	1.6334082291163e-05
ACTC1	2.23441434578253e-06	0.107390288722214	0.0240173849249474	0.0833729037972668	Hypermethylated in G-CIMP	1.6632721164129e-05
CALCR	2.24374317991099e-06	0.217845270000983	0.122630759214	0.095214510786983	Hypermethylated in G-CIMP	1.66916395601948e-05
IRX5	2.25008429102322e-06	0.21671750637283	0.0903963176965433	0.126321188676287	Hypermethylated in G-CIMP	1.67282714986273e-05
MET	2.25916294587987e-06	0.164412069616027	0.10231756340723	0.0620945062087966	Hypermethylated in G-CIMP	1.67851968150143e-05
TNFAIP8L2	2.34299590271719e-06	0.825742984833821	0.700075697921058	0.125667286912763	Hypermethylated in G-CIMP	1.73971129732573e-05
PLXDC2	2.36012757054811e-06	0.0550614371179329	0.0141764812424229	0.04088495587551	Hypermethylated in G-CIMP	1.75133036441804e-05
MLNR	2.36825355814652e-06	0.670732145269304	0.520337733466786	0.150394411802518	Hypermethylated in G-CIMP	1.75625637609785e-05
CAMK4	2.39019159424842e-06	0.349929085582996	0.230116228852261	0.119812856730735	Hypermethylated in G-CIMP	1.77141255252335e-05
CER1	2.39524193692314e-06	0.839829709843229	0.731465766657372	0.108363943185857	Hypermethylated in G-CIMP	1.77404180096076e-05
TGFA	2.39942691414897e-06	0.0684629851426331	0.0266116772453806	0.0418513078972525	Hypermethylated in G-CIMP	1.7760272193381e-05
MYOZ2	2.40120547158528e-06	0.54730829276372	0.422098039045541	0.125210253718179	Hypermethylated in G-CIMP	1.77623006250225e-05
ARL4A	2.40613499852587e-06	0.572954187236678	0.426762729142432	0.146191458094246	Hypermethylated in G-CIMP	1.77876204086389e-05
SLC25A35	2.42037570265747e-06	0.802817527495436	0.741811817060948	0.0610057104344882	Hypermethylated in G-CIMP	1.7881699340159e-05
TGFBR2	2.43606219420735e-06	0.141980673584953	0.0561965171756651	0.0857841564092875	Hypermethylated in G-CIMP	1.79863353751169e-05
SLC30A5	2.43877915085388e-06	0.0650351027427812	0.0297285731314822	0.035306529611299	Hypermethylated in G-CIMP	1.79951416593631e-05
KLHL6	2.45381480303131e-06	0.777980201447417	0.677132905321594	0.100847296125824	Hypermethylated in G-CIMP	1.80947767424033e-05
MCAM	2.45697585224331e-06	0.193634888382282	0.120900493254332	0.0727343951279497	Hypermethylated in G-CIMP	1.81067770983673e-05
TBC1D13	2.4693413995169e-06	0.835901265658104	0.757670024799193	0.0782312408589111	Hypermethylated in G-CIMP	1.8186553064689e-05
PROK1	2.48830480061533e-06	0.728246504859536	0.580407672878736	0.1478388319808	Hypermethylated in G-CIMP	1.83147920673719e-05
SLC14A1	2.52038572552191e-06	0.634936030960501	0.493944050480512	0.140991980479989	Hypermethylated in G-CIMP	1.85393606701007e-05
F13A1	2.52312175078882e-06	0.294957477219928	0.164877559731109	0.130079917488819	Hypermethylated in G-CIMP	1.85479298815771e-05
KRTCAP3	2.53328233008719e-06	0.737435355414547	0.624172007918471	0.113263347496076	Hypermethylated in G-CIMP	1.86110337206032e-05
PCDHB12	2.5383903221115e-06	0.663253214110391	0.540028775881668	0.123224438228723	Hypermethylated in G-CIMP	1.86283948994271e-05
PLEK2	2.53880123608151e-06	0.737746444027798	0.579106065884222	0.158640378143575	Hypermethylated in G-CIMP	1.86283948994271e-05
WNT16	2.54398182670225e-06	0.830433856012969	0.75073465547082	0.0796992005421494	Hypermethylated in G-CIMP	1.86548133205259e-05
NMRAL1	2.55310411419743e-06	0.803984775665975	0.703740749027459	0.100244026638516	Hypermethylated in G-CIMP	1.8710085147247e-05
RIPK3	2.5746744728511e-06	0.437530846526175	0.258566596628157	0.178964249898018	Hypermethylated in G-CIMP	1.88564558476924e-05
NOL3	2.59639851606362e-06	0.953965407247638	0.904263394849192	0.049702012398446	Hypermethylated in G-CIMP	1.9003769919806e-05
PCGF3	2.60526189426905e-06	0.223588959107523	0.140155957264993	0.0834330018425307	Hypermethylated in G-CIMP	1.90568289490337e-05
DDX41	2.61176561477135e-06	0.0203893319126599	0.0129433959869278	0.00744593592573209	Hypermethylated in G-CIMP	1.90925726612945e-05
PRDM15	2.63907689009513e-06	0.185394112377076	0.120386818307952	0.0650072940691236	Hypermethylated in G-CIMP	1.92802857453361e-05
C17orf57	2.64680093355264e-06	0.424938370124447	0.272842553589134	0.152095816535314	Hypermethylated in G-CIMP	1.93247568469527e-05
BTN3A2	2.65722725105934e-06	0.429610438743638	0.298725536707504	0.130884902036134	Hypermethylated in G-CIMP	1.93888905599546e-05
MSI2	2.69867224434824e-06	0.0847378374470007	0.034984012377564	0.0497538250694367	Hypermethylated in G-CIMP	1.96791380585394e-05
RPL39L	2.70131077006748e-06	0.302041828078713	0.137519216754522	0.164522611324192	Hypermethylated in G-CIMP	1.96862191058128e-05
COL7A1	2.70841291381688e-06	0.180470554666131	0.0910707952967134	0.0893997593694175	Hypermethylated in G-CIMP	1.97258006542394e-05
TBX4	2.73648479847276e-06	0.590550358355119	0.494626812029937	0.0959235463251814	Hypermethylated in G-CIMP	1.99179651854312e-05
OLFML3	2.74402452127593e-06	0.857939753253035	0.790746996916425	0.0671927563366099	Hypermethylated in G-CIMP	1.99605381997435e-05
CYP7A1	2.75132751049691e-06	0.718286352574009	0.607516560018083	0.110769792555926	Hypermethylated in G-CIMP	2.00013378010631e-05
BARD1	2.78474889319326e-06	0.193495722160698	0.125516706881979	0.0679790152787192	Hypermethylated in G-CIMP	2.02194006353258e-05
CA3	2.78468362901752e-06	0.415154148479374	0.283019292797439	0.132134855681935	Hypermethylated in G-CIMP	2.02194006353258e-05
LPO	2.78804054939522e-06	0.554283920903668	0.379152384659922	0.175131536243746	Hypermethylated in G-CIMP	2.02308584672157e-05
HTR6	2.79492961368297e-06	0.0361910678013295	0.0159917329053708	0.0201993348959587	Hypermethylated in G-CIMP	2.02683900608975e-05
ZC3H12A	2.81178755076169e-06	0.286006266726372	0.162264613294468	0.123741653431904	Hypermethylated in G-CIMP	2.03781238945933e-05
LILRB5	2.81867750913445e-06	0.721722951148699	0.564529253882107	0.157193697266592	Hypermethylated in G-CIMP	2.04155255661603e-05
HSPA12B	2.82430506078627e-06	0.669260066005817	0.540703123336533	0.128556942669285	Hypermethylated in G-CIMP	2.04391226219485e-05
SLC25A20	2.82539794333559e-06	0.0725938933734294	0.0117155711893918	0.0608783221840376	Hypermethylated in G-CIMP	2.04391226219485e-05
CD226	2.83745510227321e-06	0.788952655843768	0.613663751291519	0.175288904552249	Hypermethylated in G-CIMP	2.05137752219458e-05
PCOLCE2	2.90209837427632e-06	0.0674533130072838	0.021556311843369	0.0458970011639148	Hypermethylated in G-CIMP	2.09682823786452e-05
MS4A6A	2.90799938501434e-06	0.773979536971644	0.618532396208505	0.15544714076314	Hypermethylated in G-CIMP	2.09980677305684e-05
SLC35E3	2.90982344020036e-06	0.0772611131330381	0.0439722897729924	0.0332888233600457	Hypermethylated in G-CIMP	2.0998395803793e-05
PLAC8	2.9297124810999e-06	0.383451507675356	0.276471178678499	0.106980328996857	Hypermethylated in G-CIMP	2.11290076676026e-05
PDZD3	2.96971423799261e-06	0.764576262819386	0.567453655447934	0.197122607371452	Hypermethylated in G-CIMP	2.14044238667526e-05
MYCBPAP	2.97678221367849e-06	0.829256338897737	0.692039431105477	0.137216907792259	Hypermethylated in G-CIMP	2.14422762749776e-05
FGFRL1	2.9940749494421e-06	0.0756590213077016	0.0142726484080455	0.0613863728996561	Hypermethylated in G-CIMP	2.15536883250692e-05
SULT1A1	2.99613221488077e-06	0.450021225484667	0.257570581132806	0.192450644351861	Hypermethylated in G-CIMP	2.15553546184536e-05
NEUROD2	3.0031893101362e-06	0.152006222699403	0.093462519773237	0.0585437029261657	Hypermethylated in G-CIMP	2.15929677195298e-05
CALCB	3.0128994671118e-06	0.884462385520058	0.694641242365376	0.189821143154682	Hypermethylated in G-CIMP	2.16364301147944e-05
EPAS1	3.01142126003484e-06	0.745248775983996	0.642815416320923	0.102433359663074	Hypermethylated in G-CIMP	2.16364301147944e-05
GZMA	3.01623636920955e-06	0.215071582457712	0.123026033724728	0.0920455487329839	Hypermethylated in G-CIMP	2.16472258813909e-05
F7	3.04791034645786e-06	0.769024021031429	0.673301890859417	0.0957221301720125	Hypermethylated in G-CIMP	2.18612573209487e-05
INMT	3.07142565535181e-06	0.852472552085229	0.809929194654833	0.0425433574303956	Hypermethylated in G-CIMP	2.20165460152298e-05
PPM1G	3.07684140294693e-06	0.802977479716991	0.658409771079812	0.144567708637179	Hypermethylated in G-CIMP	2.20419839825191e-05
ZNF274	3.11719202138308e-06	0.0438781450851901	0.0182872822036166	0.0255908628815735	Hypermethylated in G-CIMP	2.23175069766213e-05
FAM123C	3.16048695043951e-06	0.600768607793903	0.455807478634227	0.144961129159676	Hypermethylated in G-CIMP	2.26137629920539e-05
LRRC15	3.18662821828706e-06	0.825126045630591	0.765819722061518	0.0593063235690734	Hypermethylated in G-CIMP	2.27869974228328e-05
TRAF6	3.19652088384126e-06	0.132803050841049	0.0546773199362168	0.078125730904832	Hypermethylated in G-CIMP	2.28439016674515e-05
SLC11A1	3.21832186354892e-06	0.51363881233996	0.357665833066025	0.155972979273935	Hypermethylated in G-CIMP	2.29857882160064e-05
PRF1	3.22532140405837e-06	0.83304347477173	0.778438040655562	0.0546054341161676	Hypermethylated in G-CIMP	2.30218527789076e-05
ADORA2A	3.24923729666883e-06	0.645453066606715	0.523672530355286	0.121780536251429	Hypermethylated in G-CIMP	2.31645504374832e-05
SOX1	3.2479073514261e-06	0.203399828805	0.112197500061915	0.0912023287430849	Hypermethylated in G-CIMP	2.31645504374832e-05
SLC6A7	3.25444447820099e-06	0.661165173558055	0.497424442118081	0.163740731439975	Hypermethylated in G-CIMP	2.3187671399904e-05
MLL3	3.25685976531687e-06	0.169612738248904	0.0994422150408003	0.0701705232081038	Hypermethylated in G-CIMP	2.31908844326484e-05
MYLK3	3.26892919595157e-06	0.873817486016733	0.822071272180835	0.0517462138358982	Hypermethylated in G-CIMP	2.32627957127211e-05
ALDH1A3	3.3049664380338e-06	0.486901249162209	0.339652500870943	0.147248748291266	Hypermethylated in G-CIMP	2.35050805827874e-05
C7orf31	3.31656909884662e-06	0.0515139297289081	0.0182677726940332	0.0332461570348749	Hypermethylated in G-CIMP	2.35733984232289e-05
NUP62	3.32452556078099e-06	0.607358864477127	0.468521719237162	0.138837145239965	Hypermethylated in G-CIMP	2.3615733315632e-05
PRDM12	3.33380798345562e-06	0.0532667917298165	0.0211194404251057	0.0321473513047108	Hypermethylated in G-CIMP	2.36674305788797e-05
CA13	3.34658218755833e-06	0.181170054531409	0.0862164453316167	0.0949536091997919	Hypermethylated in G-CIMP	2.37438397273519e-05
S100A4	3.35152357909791e-06	0.809675080732747	0.726429884250615	0.0832451964821318	Hypermethylated in G-CIMP	2.37646170419399e-05
AK3L1	3.35373339741229e-06	0.0672721523204244	0.0310311029126109	0.0362410494078134	Hypermethylated in G-CIMP	2.37660122988292e-05
BLNK	3.37845700241099e-06	0.374037842049781	0.258870687802472	0.115167154247309	Hypermethylated in G-CIMP	2.39268526517481e-05
ST6GALNAC3	3.40456002292197e-06	0.219235510638956	0.120902679845015	0.0983328307939411	Hypermethylated in G-CIMP	2.40972635675161e-05
SLC26A11	3.41304866489791e-06	0.740846204391323	0.646205115818445	0.0946410885728781	Hypermethylated in G-CIMP	2.41428715025672e-05
SLC12A5	3.4277926340938e-06	0.668965558329927	0.502441038188294	0.166524520141633	Hypermethylated in G-CIMP	2.42326466096475e-05
NAPSA	3.44080795268698e-06	0.828813659972554	0.689421978315983	0.139391681656572	Hypermethylated in G-CIMP	2.43101009511804e-05
PPIA	3.45297487626135e-06	0.0431288184196252	0.0130520031839853	0.0300768152356399	Hypermethylated in G-CIMP	2.43814721226923e-05
DMP1	3.45676975081405e-06	0.821147432172887	0.640030377417274	0.181117054755612	Hypermethylated in G-CIMP	2.4393678229594e-05
MSI1	3.46634809509341e-06	0.116730380117833	0.0558977160527633	0.0608326640650701	Hypermethylated in G-CIMP	2.44466580708918e-05
KIAA0664	3.47710459683114e-06	0.148442692925004	0.0555948391063642	0.0928478538186394	Hypermethylated in G-CIMP	2.45078787284707e-05
MTHFS	3.48780008106018e-06	0.209566427361728	0.105480029241608	0.10408639812012	Hypermethylated in G-CIMP	2.45685965137211e-05
C9orf171	3.50552502643005e-06	0.391507654317699	0.276275164498741	0.115232489818958	Hypermethylated in G-CIMP	2.46640217294596e-05
RNF14	3.50404079129208e-06	0.738822048291877	0.607545162926555	0.131276885365322	Hypermethylated in G-CIMP	2.46640217294596e-05
BTBD2	3.52484013550554e-06	0.886660151116581	0.768101251066313	0.118558900050267	Hypermethylated in G-CIMP	2.47851474924231e-05
NUP214	3.54136598584043e-06	0.235056530672691	0.149163063915132	0.0858934667575592	Hypermethylated in G-CIMP	2.48732857997699e-05
SLC6A20	3.54158846598452e-06	0.176903242931017	0.109688387398627	0.0672148555323904	Hypermethylated in G-CIMP	2.48732857997699e-05
TP63	3.54645502128025e-06	0.612501995773063	0.456753460516593	0.155748535256469	Hypermethylated in G-CIMP	2.48926563503179e-05
EPHA8	3.55686707639256e-06	0.260915735189186	0.152312977238543	0.108602757950644	Hypermethylated in G-CIMP	2.49509047557282e-05
TIGIT	3.58940024535043e-06	0.886495423545064	0.808020153890017	0.0784752696550475	Hypermethylated in G-CIMP	2.51641682283891e-05
HOXB9	3.59382575752014e-06	0.124484005648561	0.0492445643752531	0.0752394412733083	Hypermethylated in G-CIMP	2.5180241479693e-05
PLA2R1	3.60825317049435e-06	0.132585157901625	0.0616509101445072	0.0709342477571174	Hypermethylated in G-CIMP	2.5266332699203e-05
LRAT	3.64269666477061e-06	0.120091792483932	0.0314519061843042	0.0886398862996279	Hypermethylated in G-CIMP	2.54576603919578e-05
PDE4C	3.6442017671022e-06	0.6992013861513	0.622239923970253	0.0769614621810469	Hypermethylated in G-CIMP	2.54576603919578e-05
POR	3.64241214801857e-06	0.82209182440476	0.684058491102677	0.138033333302083	Hypermethylated in G-CIMP	2.54576603919578e-05
TNFRSF8	3.64095869811981e-06	0.284865723203781	0.162523813335515	0.122341909868266	Hypermethylated in G-CIMP	2.54576603919578e-05
UBE2E3	3.74826842486377e-06	0.172231139814608	0.112562622216467	0.0596685175981408	Hypermethylated in G-CIMP	2.61691644139218e-05
SEMA7A	3.76576967711183e-06	0.285293536976527	0.202826221108914	0.0824673158676136	Hypermethylated in G-CIMP	2.62758137163015e-05
VDAC3	3.76848761789836e-06	0.878124701153209	0.747856806085769	0.13026789506744	Hypermethylated in G-CIMP	2.62792467908494e-05
ACCS	3.81730096657042e-06	0.0928799725207806	0.030211828511856	0.0626681440089246	Hypermethylated in G-CIMP	2.66039286961809e-05
OLFM2	3.82493543918349e-06	0.143827989709694	0.0700257088991574	0.0738022808105369	Hypermethylated in G-CIMP	2.66257003508256e-05
TLR9	3.82360854644947e-06	0.831529259185081	0.742037477242466	0.0894917819426153	Hypermethylated in G-CIMP	2.66257003508256e-05
P2RY14	3.86045717895328e-06	0.685465921445344	0.570897315109895	0.114568606335449	Hypermethylated in G-CIMP	2.68571346227003e-05
WIF1	3.86374254251227e-06	0.864509080126888	0.76852186781916	0.0959872123077277	Hypermethylated in G-CIMP	2.68641604575382e-05
DSC1	3.8687043990375e-06	0.661133459244897	0.498368489708145	0.162764969536752	Hypermethylated in G-CIMP	2.68828276250952e-05
STEAP2	3.92563192141928e-06	0.0277797006112614	0.00985546761468192	0.0179242329965795	Hypermethylated in G-CIMP	2.7262359096633e-05
TSPYL5	3.94121922307923e-06	0.826411452514428	0.653578019782621	0.172833432731806	Hypermethylated in G-CIMP	2.73545174295552e-05
CYP27A1	3.96261335888851e-06	0.108127120714337	0.0375043836129992	0.0706227371013377	Hypermethylated in G-CIMP	2.74868468360974e-05
SYNGR3	3.98042850427582e-06	0.161925473794418	0.0795470171537767	0.0823784566406416	Hypermethylated in G-CIMP	2.75942095839579e-05
ACAA1	4.07439256012447e-06	0.0926437651984705	0.0279125679847645	0.064731197213706	Hypermethylated in G-CIMP	2.82290367164492e-05
LCP1	4.10058406776137e-06	0.709354912320474	0.563019419434802	0.146335492885672	Hypermethylated in G-CIMP	2.83938390052732e-05
TMEM213	4.12787618881834e-06	0.587873178212621	0.487237762776996	0.100635415435625	Hypermethylated in G-CIMP	2.85660646454802e-05
GPR97	4.13439477510708e-06	0.713982449178133	0.610704669048337	0.103277780129795	Hypermethylated in G-CIMP	2.85944140099087e-05
RBM47	4.15558001704118e-06	0.823902102140089	0.671103658416054	0.152798443724035	Hypermethylated in G-CIMP	2.87241087126394e-05
ERLIN1	4.18653790274621e-06	0.02642884636189	0.018268568286956	0.00816027807493403	Hypermethylated in G-CIMP	2.89211623638513e-05
ZC3HAV1L	4.19568350612692e-06	0.469803629824641	0.327498922705015	0.142304707119626	Hypermethylated in G-CIMP	2.89673915048739e-05
C7orf52	4.20280068841995e-06	0.055471844051023	0.0247176578543334	0.0307541861966896	Hypermethylated in G-CIMP	2.89826313828773e-05
YWHAZ	4.20184269611585e-06	0.0940419236417066	0.0550857656928783	0.0389561579488283	Hypermethylated in G-CIMP	2.89826313828773e-05
D4S234E	4.21225455465988e-06	0.271218977680269	0.162865996884957	0.108352980795312	Hypermethylated in G-CIMP	2.90308682266868e-05
FBLN7	4.25202276212545e-06	0.225105866103018	0.133828030407992	0.0912778356950262	Hypermethylated in G-CIMP	2.92878534011978e-05
PUF60	4.26936437802284e-06	0.755971737907544	0.617534919588535	0.13843681831901	Hypermethylated in G-CIMP	2.93901550127916e-05
ABI3	4.32033051413834e-06	0.670150049542938	0.536331574807131	0.133818474735806	Hypermethylated in G-CIMP	2.97236725232618e-05
ABL2	4.3483076614579e-06	0.437359196419226	0.323267830172663	0.114091366246564	Hypermethylated in G-CIMP	2.9898730489908e-05
KCNJ3	4.36588561413784e-06	0.131284613860149	0.0651040171280281	0.0661805967321205	Hypermethylated in G-CIMP	3.0002121979343e-05
OAS1	4.43559978439921e-06	0.189371508426419	0.103394528250378	0.0859769801760408	Hypermethylated in G-CIMP	3.0463461928224e-05
KCNH8	4.47586780555862e-06	0.0766852172171705	0.0435909783877593	0.0330942388294112	Hypermethylated in G-CIMP	3.07221484374564e-05
CCR3	4.49197287095954e-06	0.579513182064807	0.424128423019722	0.155384759045084	Hypermethylated in G-CIMP	3.08147772891042e-05
SGMS1	4.49719380696118e-06	0.0921141792155497	0.0681142949754826	0.0239998842400671	Hypermethylated in G-CIMP	3.08326771689801e-05
BLK	4.54891473191535e-06	0.786947251900412	0.647818022024867	0.139129229875544	Hypermethylated in G-CIMP	3.1169174303536e-05
IFNGR2	4.59600134434172e-06	0.853309902755729	0.733531619707423	0.119778283048306	Hypermethylated in G-CIMP	3.14735451689665e-05
EIF5A2	4.60979978887751e-06	0.107854862441069	0.0358687268218479	0.0719861356192213	Hypermethylated in G-CIMP	3.15497369898481e-05
TRIM16	4.61300022986544e-06	0.850185130532573	0.774545022139521	0.0756401083930517	Hypermethylated in G-CIMP	3.15533491968664e-05
GDNF	4.63789397857543e-06	0.218727855202979	0.11491903116983	0.103808824033149	Hypermethylated in G-CIMP	3.17052555362255e-05
STAT5A	4.64498908803806e-06	0.738836220075292	0.60288952939316	0.135946690682131	Hypermethylated in G-CIMP	3.17353826234823e-05
CALM3	4.68150904813402e-06	0.0595977548793139	0.0333603050842917	0.0262374497950223	Hypermethylated in G-CIMP	3.19651299094356e-05
SGSH	4.68489760387882e-06	0.834488316536192	0.742286060584336	0.0922022559518563	Hypermethylated in G-CIMP	3.19651299094356e-05
THPO	4.68673893556098e-06	0.82578568150324	0.714127271712037	0.111658409791203	Hypermethylated in G-CIMP	3.19651299094356e-05
ACRBP	4.76422377525008e-06	0.79745503982374	0.702593000292067	0.0948620395316736	Hypermethylated in G-CIMP	3.24748417382231e-05
DRD4	4.78729965326833e-06	0.177974595641551	0.057188362442034	0.120786233199517	Hypermethylated in G-CIMP	3.26133062357103e-05
KANK4	4.79880906655853e-06	0.20612559082306	0.0954485032681823	0.110677087554877	Hypermethylated in G-CIMP	3.26728603458997e-05
ENTPD1	4.84008356041417e-06	0.417184325221833	0.27769492694903	0.139489398272802	Hypermethylated in G-CIMP	3.29295784013608e-05
TBC1D10C	4.84209284302577e-06	0.794922719297423	0.700866696201805	0.0940560230956179	Hypermethylated in G-CIMP	3.29295784013608e-05
HHATL	4.91260961255552e-06	0.801935934560993	0.722150742623868	0.0797851919371251	Hypermethylated in G-CIMP	3.33899073608696e-05
C9orf7	4.98401452939565e-06	0.093034302539538	0.0519382616033381	0.0410960409361998	Hypermethylated in G-CIMP	3.38557396628567e-05
FKBP1B	4.99712512120762e-06	0.0645999913658489	0.0259148174762101	0.0386851738896388	Hypermethylated in G-CIMP	3.39252784249438e-05
NFAT5	5.06740826015014e-06	0.855029844487933	0.756630072278464	0.098399772209469	Hypermethylated in G-CIMP	3.43826562754785e-05
GABRR2	5.07727493932431e-06	0.910624633278369	0.838104078943278	0.0725205543350905	Hypermethylated in G-CIMP	3.44298150107196e-05
CAV3	5.10172686111697e-06	0.886977091451982	0.755853806002221	0.131123285449761	Hypermethylated in G-CIMP	3.45757676936549e-05
PTPN4	5.17275726071303e-06	0.0256053439813369	0.0193144907788355	0.0062908532025014	Hypermethylated in G-CIMP	3.50370465978072e-05
ARNTL2	5.20370525020199e-06	0.097232798263657	0.0502210716525141	0.0470117266111429	Hypermethylated in G-CIMP	3.52070254434991e-05
CA7	5.20381665245689e-06	0.0729666906153528	0.0339211038873681	0.0390455867279847	Hypermethylated in G-CIMP	3.52070254434991e-05
ULK2	5.27736078506709e-06	0.581971688921442	0.458463837468747	0.123507851452695	Hypermethylated in G-CIMP	3.56841474390046e-05
NKG7	5.28370168563824e-06	0.860861387715975	0.754556448122443	0.106304939593532	Hypermethylated in G-CIMP	3.57065724674557e-05
MLLT3	5.33849005066413e-06	0.0957381107175169	0.0652738413697323	0.0304642693477846	Hypermethylated in G-CIMP	3.60410675661149e-05
TBX3	5.3393043514429e-06	0.321126278812096	0.162803521774951	0.158322757037145	Hypermethylated in G-CIMP	3.60410675661149e-05
CHRNB1	5.38027066506929e-06	0.12170271438476	0.0516184521444934	0.0700842622402663	Hypermethylated in G-CIMP	3.62968431267475e-05
ANGPTL6	5.42495993201853e-06	0.79394127448014	0.691873784656056	0.102067489824084	Hypermethylated in G-CIMP	3.65774283023477e-05
SPTB	5.43508627307609e-06	0.48083684083166	0.393940815944067	0.0868960248875935	Hypermethylated in G-CIMP	3.66109482506874e-05
THOC6	5.43613351545442e-06	0.664276861355864	0.562103802783512	0.102173058572352	Hypermethylated in G-CIMP	3.66109482506874e-05
VSTM2A	5.47056369178743e-06	0.0787474798631755	0.0301647679898199	0.0485827118733556	Hypermethylated in G-CIMP	3.68218215195225e-05
MSC	5.48361464283346e-06	0.504379938301841	0.357007148964704	0.147372789337137	Hypermethylated in G-CIMP	3.68886350275167e-05
FAM20B	5.58578020932859e-06	0.780558975374069	0.654930129719081	0.125628845654988	Hypermethylated in G-CIMP	3.75331366826029e-05
PTPRB	5.58504352094897e-06	0.0533531848871938	0.0204943634833658	0.032858821403828	Hypermethylated in G-CIMP	3.75331366826029e-05
FRMD4A	5.59164906153818e-06	0.779325335445333	0.682120472894772	0.0972048625505612	Hypermethylated in G-CIMP	3.75511995566096e-05
NFATC1	5.60421540735384e-06	0.042269785204594	0.0238397743192299	0.0184300108853641	Hypermethylated in G-CIMP	3.76141939165546e-05
C3orf18	5.62330048626977e-06	0.2741921049746	0.186995016310881	0.0871970886637189	Hypermethylated in G-CIMP	3.77208440573301e-05
SERPINF2	5.70817366248137e-06	0.465481781478795	0.324780567711746	0.140701213767049	Hypermethylated in G-CIMP	3.82684260415986e-05
DCHS1	5.74189066003374e-06	0.74229492175382	0.650753223373668	0.0915416983801519	Hypermethylated in G-CIMP	3.84726226630865e-05
LGI3	5.75063419998044e-06	0.0586958353313332	0.0246857753434437	0.0340100599878896	Hypermethylated in G-CIMP	3.85093518803001e-05
IMPACT	5.75398368167212e-06	0.118687541268649	0.0379043083862277	0.0807832328824208	Hypermethylated in G-CIMP	3.85099384046605e-05
RDM1	5.78379925732209e-06	0.171963991938703	0.0818022258276484	0.0901617661110548	Hypermethylated in G-CIMP	3.86875546923199e-05
CSRNP2	5.85805612221834e-06	0.577400802029639	0.448510049419069	0.128890752610571	Hypermethylated in G-CIMP	3.91620671454755e-05
XKR9	5.91505990654373e-06	0.57428248917139	0.469004138614315	0.105278350557075	Hypermethylated in G-CIMP	3.9520768113557e-05
CLIC6	5.92433533869745e-06	0.225466091394537	0.0909207472241221	0.134545344170415	Hypermethylated in G-CIMP	3.9560352380465e-05
XIRP1	6.04460352287557e-06	0.889010397386095	0.791439148803057	0.0975712485830378	Hypermethylated in G-CIMP	4.03406383216896e-05
KCNV1	6.06860731353363e-06	0.211994638271578	0.102371034489657	0.109623603781921	Hypermethylated in G-CIMP	4.04779536404396e-05
TRIM59	6.11350519469026e-06	0.240193051692107	0.123519349089612	0.116673702602495	Hypermethylated in G-CIMP	4.07543999596348e-05
SCN4A	6.16631733782731e-06	0.799050256476542	0.648747196353304	0.150303060123238	Hypermethylated in G-CIMP	4.10832632564273e-05
NAALAD2	6.17161849157628e-06	0.0848530950389351	0.0270312489313725	0.0578218461075626	Hypermethylated in G-CIMP	4.10953908130567e-05
PRLHR	6.17520456947949e-06	0.553869853965568	0.36986728052332	0.184002573442248	Hypermethylated in G-CIMP	4.10960908383737e-05
CGNL1	6.19258178676894e-06	0.0931260031384694	0.0343240684834972	0.0588019346549722	Hypermethylated in G-CIMP	4.11653269001093e-05
GLIPR1L2	6.19036960678719e-06	0.0705488275040477	0.0329063179367616	0.0376425095672861	Hypermethylated in G-CIMP	4.11653269001093e-05
FSCN1	6.19863809433077e-06	0.268933632967658	0.19058582854908	0.0783478044185776	Hypermethylated in G-CIMP	4.11823980538374e-05
EDN3	6.24875440921396e-06	0.465421352241062	0.338489321986076	0.126932030254986	Hypermethylated in G-CIMP	4.14920104359843e-05
KCNH1	6.2916323946877e-06	0.107157524125199	0.0438341582757128	0.0633233658494865	Hypermethylated in G-CIMP	4.17532389273092e-05
SULT4A1	6.33091338774839e-06	0.0906670499911731	0.0404757189880165	0.0501913310031566	Hypermethylated in G-CIMP	4.19903165481784e-05
PPP4R2	6.33507123495813e-06	0.255092790195797	0.210957569030398	0.0441352211653981	Hypermethylated in G-CIMP	4.19943015159549e-05
CTAGE5	6.39377835546795e-06	0.620939558974692	0.488691892125455	0.132247666849237	Hypermethylated in G-CIMP	4.23596785996939e-05
HSPB3	6.44381368018217e-06	0.638287793722921	0.431751231356738	0.206536562366183	Hypermethylated in G-CIMP	4.26672261964277e-05
NXNL2	6.53190195206182e-06	0.311325290179646	0.149077365730682	0.162247924448964	Hypermethylated in G-CIMP	4.32262524921759e-05
BMP6	6.53701982402152e-06	0.135452709098721	0.0430530895814435	0.0923996195172774	Hypermethylated in G-CIMP	4.32358857380381e-05
KAAG1	6.58023881324601e-06	0.583594815264448	0.39080317704739	0.192791638217058	Hypermethylated in G-CIMP	4.34973681014459e-05
FUT2	6.6310878833145e-06	0.449105627869002	0.347655850166769	0.101449777702234	Hypermethylated in G-CIMP	4.37844650729368e-05
SNCA	6.62767631518697e-06	0.15585807252606	0.0821982296100829	0.0736598429159772	Hypermethylated in G-CIMP	4.37844650729368e-05
SLC30A2	6.67248210487722e-06	0.135165897971467	0.0614281555537386	0.0737377424177281	Hypermethylated in G-CIMP	4.40331602739969e-05
DPM2	6.76875828839044e-06	0.419446815670125	0.310038645480184	0.109408170189941	Hypermethylated in G-CIMP	4.46435532696858e-05
SLC4A4	6.78912453797375e-06	0.820933775107276	0.745431482050276	0.0755022930569996	Hypermethylated in G-CIMP	4.47528778868331e-05
KIAA1267	6.84772600672095e-06	0.793721813267421	0.656316338254638	0.137405475012783	Hypermethylated in G-CIMP	4.51139806000824e-05
FZD10	6.89237148963138e-06	0.23007648793713	0.107149060957749	0.12292742697938	Hypermethylated in G-CIMP	4.5382787399101e-05
APOC2	6.9528797527817e-06	0.797721672173364	0.70484360320167	0.0928780689716939	Hypermethylated in G-CIMP	4.57556847053181e-05
CSNK1A1L	7.05691782494938e-06	0.804388401046017	0.762065238491107	0.0423231625549103	Hypermethylated in G-CIMP	4.64144689923968e-05
PTPN20B	7.06960997317563e-06	0.792117391478221	0.658701535729775	0.133415855748447	Hypermethylated in G-CIMP	4.64720575408193e-05
LEFTY1	7.08162954416819e-06	0.781420480511795	0.735322697578253	0.0460977829335423	Hypermethylated in G-CIMP	4.65251632712575e-05
C7orf13	7.09519913719531e-06	0.392247194296725	0.215006529856242	0.177240664440483	Hypermethylated in G-CIMP	4.65883876605828e-05
ARFRP1	7.20379797359968e-06	0.0480474023232514	0.0359923677687416	0.0120550345545098	Hypermethylated in G-CIMP	4.72751744726614e-05
CD247	7.2323776667219e-06	0.644180868772933	0.525819173156788	0.118361695616144	Hypermethylated in G-CIMP	4.74363615185104e-05
TTC33	7.27097143690539e-06	0.188838365893165	0.109745729923278	0.0790926359698875	Hypermethylated in G-CIMP	4.76630143165492e-05
ZDHHC12	7.3531291759792e-06	0.255913890637335	0.149709139885303	0.106204750752033	Hypermethylated in G-CIMP	4.8174829662381e-05
RHOD	7.36735965208549e-06	0.760539720983649	0.679613494755374	0.0809262262282746	Hypermethylated in G-CIMP	4.82412912104943e-05
SFRP4	7.38144308322833e-06	0.0814847742449195	0.0341562668377555	0.0473285074071639	Hypermethylated in G-CIMP	4.82799540391101e-05
TMIGD2	7.37766250356542e-06	0.281712090815847	0.207473954171381	0.0742381366444668	Hypermethylated in G-CIMP	4.82799540391101e-05
SPTBN2	7.41380133756292e-06	0.770621649567199	0.682768720188371	0.0878529293788284	Hypermethylated in G-CIMP	4.84647500505359e-05
GCOM1	7.48836793604646e-06	0.107836951950731	0.0504753963782982	0.0573615555724331	Hypermethylated in G-CIMP	4.89200280843e-05
HGF	7.49173392990127e-06	0.0889268461060616	0.0507962012817455	0.0381306448243162	Hypermethylated in G-CIMP	4.89200280843e-05
GRM3	7.49998362718223e-06	0.0512839918908318	0.0197949400870898	0.031489051803742	Hypermethylated in G-CIMP	4.89468251534071e-05
SLC16A5	7.52686902055767e-06	0.573167320147276	0.453648265091165	0.119519055056111	Hypermethylated in G-CIMP	4.90951467716596e-05
DOCK2	7.56423761781418e-06	0.692271587189273	0.594444227115318	0.0978273600739554	Hypermethylated in G-CIMP	4.93116451219847e-05
FOXL1	7.64235450678324e-06	0.274917504214599	0.132598679674818	0.142318824539781	Hypermethylated in G-CIMP	4.97933980723416e-05
POU3F1	7.67769960588397e-06	0.300835475718927	0.194662759768806	0.106172715950121	Hypermethylated in G-CIMP	4.99960957236989e-05
RTKN	7.70687734112746e-06	0.830075589523022	0.687438228244226	0.142637361278796	Hypermethylated in G-CIMP	5.01584310305131e-05
AQP5	7.71184327928608e-06	0.609721231327102	0.431894938893667	0.177826292433435	Hypermethylated in G-CIMP	5.01630973858135e-05
PM20D1	7.73470305167564e-06	0.645342095736061	0.501638392240156	0.143703703495906	Hypermethylated in G-CIMP	5.0284088231323e-05
FXYD7	7.74790715670244e-06	0.127351081621492	0.0567057721020497	0.0706453095194428	Hypermethylated in G-CIMP	5.03422079758002e-05
FBXO6	7.75893969587622e-06	0.650128992228296	0.541541513143598	0.108587479084699	Hypermethylated in G-CIMP	5.03789398982656e-05
HRH3	7.76209483948375e-06	0.0578414582877543	0.0212649931248375	0.0365764651629168	Hypermethylated in G-CIMP	5.03789398982656e-05
DOK2	7.83408488855143e-06	0.580006992144543	0.437926436267429	0.142080555877114	Hypermethylated in G-CIMP	5.07903383823384e-05
LAMC2	7.82999824296806e-06	0.704351416353684	0.535033174032072	0.169318242321613	Hypermethylated in G-CIMP	5.07903383823384e-05
CLN6	7.84044562444603e-06	0.855478722352265	0.816832685346325	0.0386460370059406	Hypermethylated in G-CIMP	5.08036778497309e-05
SLC6A3	7.85324176445594e-06	0.0856825223450659	0.03245800245692	0.0532245198881459	Hypermethylated in G-CIMP	5.08586792491315e-05
GSG1	7.91598897019217e-06	0.826010737921328	0.680308516474004	0.145702221447324	Hypermethylated in G-CIMP	5.12179680790887e-05
TCF3	7.91739723397738e-06	0.832445769269066	0.781006948311606	0.0514388209574596	Hypermethylated in G-CIMP	5.12179680790887e-05
C10orf11	7.92259614110225e-06	0.451704832665446	0.300536405268369	0.151168427397076	Hypermethylated in G-CIMP	5.12235323339831e-05
CHCHD4	7.94730579555079e-06	0.873303609440765	0.759981884165484	0.11332172527528	Hypermethylated in G-CIMP	5.135516815669e-05
LOC389458	7.96257554849575e-06	0.237692746372455	0.116216205282865	0.121476541089589	Hypermethylated in G-CIMP	5.14256930664884e-05
PDYN	8.01565654528344e-06	0.474528531590024	0.360747921159116	0.113780610430908	Hypermethylated in G-CIMP	5.17402084054764e-05
TNNT2	8.08577588159753e-06	0.846843667638958	0.780328808347152	0.0665148592918057	Hypermethylated in G-CIMP	5.21643005782188e-05
NSUN7	8.17433176927385e-06	0.266959794057326	0.145163284473374	0.121796509583952	Hypermethylated in G-CIMP	5.26806512261585e-05
ULK1	8.17473767968172e-06	0.836748681906931	0.67867861887344	0.158070063033491	Hypermethylated in G-CIMP	5.26806512261585e-05
C9orf167	8.24764076824356e-06	0.428163514012466	0.261859084680362	0.166304429332104	Hypermethylated in G-CIMP	5.3121465853728e-05
KRT17	8.26395003356817e-06	0.174673759336874	0.110329665739979	0.0643440935968954	Hypermethylated in G-CIMP	5.31974886021297e-05
CD2AP	8.27845681785593e-06	0.0792215769290309	0.0475387684976372	0.0316828084313937	Hypermethylated in G-CIMP	5.3232821999786e-05
GLB1L3	8.27455637299794e-06	0.082780052089162	0.0216266193604304	0.0611534327287316	Hypermethylated in G-CIMP	5.3232821999786e-05
ANXA9	8.31862031083657e-06	0.760550962878355	0.664887046059045	0.0956639168193109	Hypermethylated in G-CIMP	5.34591808054143e-05
SLC12A4	8.32271508727354e-06	0.291634271007348	0.205341423468812	0.086292847538536	Hypermethylated in G-CIMP	5.34591808054143e-05
EPB41L3	8.34039593262446e-06	0.507738911908837	0.322333146898538	0.185405765010299	Hypermethylated in G-CIMP	5.35145186850893e-05
WDR69	8.33881722847965e-06	0.25383547086557	0.128928515487965	0.124906955377605	Hypermethylated in G-CIMP	5.35145186850893e-05
HNRNPF	8.3553393558605e-06	0.568171474129922	0.41462946908104	0.153542005048882	Hypermethylated in G-CIMP	5.35812799757138e-05
SLC26A1	8.39400209878091e-06	0.699787778216181	0.605782738540879	0.0940050396753018	Hypermethylated in G-CIMP	5.37999939078216e-05
PPP4R4	8.41347820617201e-06	0.358079491353042	0.258764841529973	0.0993146498230698	Hypermethylated in G-CIMP	5.38663360640275e-05
ST18	8.41185292230712e-06	0.498848700867775	0.348505225685589	0.150343475182186	Hypermethylated in G-CIMP	5.38663360640275e-05
ALDH1A2	8.42947300677505e-06	0.534100065762869	0.385171742450126	0.148928323312744	Hypermethylated in G-CIMP	5.39244395241408e-05
PKD2	8.43168857882128e-06	0.852949670166941	0.782278228159676	0.0706714420072652	Hypermethylated in G-CIMP	5.39244395241408e-05
RIMS3	8.44495634578409e-06	0.513931005393067	0.352858060825382	0.161072944567685	Hypermethylated in G-CIMP	5.39800512281142e-05
EIF3G	8.45127507306829e-06	0.0352070988246145	0.0187811582197229	0.0164259406048916	Hypermethylated in G-CIMP	5.39912086107382e-05
SLC22A7	8.5045866560469e-06	0.802655347792203	0.710850256232928	0.0918050915592755	Hypermethylated in G-CIMP	5.43024067394752e-05
TBCC	8.51366107720473e-06	0.0244867471645819	0.0194370212272626	0.00504972593731934	Hypermethylated in G-CIMP	5.43309636094481e-05
ADCY7	8.70123601471063e-06	0.93732778320803	0.89579916502125	0.0415286181867794	Hypermethylated in G-CIMP	5.54680304479879e-05
LTA	8.70013368301529e-06	0.89432781959565	0.806609898651612	0.0877179209440375	Hypermethylated in G-CIMP	5.54680304479879e-05
DCDC2	8.76773205990607e-06	0.749125882097155	0.573614877611861	0.175511004485294	Hypermethylated in G-CIMP	5.58617618452515e-05
PNPLA2	8.88967333090044e-06	0.829518079541322	0.722487347753492	0.10703073178783	Hypermethylated in G-CIMP	5.66081355688299e-05
PPP1R1A	8.91579858720883e-06	0.0235574642231892	0.0133221690771049	0.0102352951460843	Hypermethylated in G-CIMP	5.6743891170128e-05
HS3ST2	8.92744670075502e-06	0.0591827912372111	0.0337838022589818	0.0253989889782293	Hypermethylated in G-CIMP	5.67874115027553e-05
MYBPH	8.9627881284859e-06	0.799544794450777	0.730570989592665	0.0689738048581121	Hypermethylated in G-CIMP	5.69815167716234e-05
PCGF6	8.98034342040189e-06	0.135858917695785	0.0941881711892367	0.0416707465065481	Hypermethylated in G-CIMP	5.70623974280219e-05
ZNF556	9.02377022605318e-06	0.719611037279945	0.566907166727166	0.152703870552779	Hypermethylated in G-CIMP	5.73074939692221e-05
KIF17	9.04992475943256e-06	0.135861460766148	0.0485334367875693	0.0873280239785784	Hypermethylated in G-CIMP	5.74426944676671e-05
HOXB7	9.15328895765738e-06	0.162083439466125	0.0872749321660313	0.0748085073000938	Hypermethylated in G-CIMP	5.8067560147288e-05
CREM	9.17189689414295e-06	0.480233782405989	0.340305643261022	0.139928139144967	Hypermethylated in G-CIMP	5.81317455667829e-05
MKL1	9.17325444612202e-06	0.156693394814689	0.100138791050799	0.0565546037638901	Hypermethylated in G-CIMP	5.81317455667829e-05
GALNT6	9.18272638358181e-06	0.920121244620534	0.896202560938695	0.0239186836818384	Hypermethylated in G-CIMP	5.81605513329221e-05
LRRC8E	9.19253243410936e-06	0.491534655253907	0.336835270337469	0.154699384916438	Hypermethylated in G-CIMP	5.81914412424102e-05
PROZ	9.32084451088746e-06	0.861168668867767	0.780473320869045	0.0806953479987221	Hypermethylated in G-CIMP	5.89720741133641e-05
LHFPL5	9.35465570804144e-06	0.0400963631880957	0.0184933586513607	0.021603004536735	Hypermethylated in G-CIMP	5.91542931382632e-05
LGALS4	9.40048182659685e-06	0.804727977769376	0.724366136090718	0.0803618416786579	Hypermethylated in G-CIMP	5.94122529147765e-05
TNNI1	9.44559102247609e-06	0.784160740042018	0.690778297051907	0.0933824429901113	Hypermethylated in G-CIMP	5.96654080317564e-05
LGALS8	9.49251645720865e-06	0.613461978001662	0.473589901729624	0.139872076272038	Hypermethylated in G-CIMP	5.99297589806446e-05
ZDHHC11	9.51859839571749e-06	0.810324256643479	0.662232395479413	0.148091861164066	Hypermethylated in G-CIMP	6.00623050025872e-05
SH3TC1	9.53527046393729e-06	0.746206962636529	0.666742950553633	0.0794640120828961	Hypermethylated in G-CIMP	6.01063762840185e-05
TUBA8	9.53576510079339e-06	0.0834184257888978	0.0249321757152384	0.0584862500736594	Hypermethylated in G-CIMP	6.01063762840185e-05
ATP12A	9.56102212898039e-06	0.550868770543819	0.419047569272999	0.131821201270819	Hypermethylated in G-CIMP	6.02334190260099e-05
BRIX1	9.58479343615096e-06	0.916048861024269	0.834344113850667	0.0817047471736015	Hypermethylated in G-CIMP	6.03509713638391e-05
LDB2	9.6115077947943e-06	0.615597034587792	0.482093989996024	0.133503044591768	Hypermethylated in G-CIMP	6.04869195231031e-05
ABO	9.65669717651793e-06	0.15272652169059	0.07288621512772	0.0798403065628702	Hypermethylated in G-CIMP	6.0738927472547e-05
KRT23	9.73508790233711e-06	0.189108334378072	0.120866256025454	0.0682420783526183	Hypermethylated in G-CIMP	6.11993864616571e-05
LPIN2	9.7616207997506e-06	0.593761863043744	0.443777024042756	0.149984839000988	Hypermethylated in G-CIMP	6.13335258977412e-05
EGFL7	9.83360320699436e-06	0.874916672644579	0.790734649059164	0.0841820235854147	Hypermethylated in G-CIMP	6.17529358839231e-05
TWF2	9.92527434196881e-06	0.839411142559277	0.793559175244724	0.0458519673145532	Hypermethylated in G-CIMP	6.22954752159935e-05
ZNF236	9.9664715784403e-06	0.0941737366667837	0.0417436529707134	0.0524300836960703	Hypermethylated in G-CIMP	6.25208094872828e-05
EGFLAM	9.97430149408785e-06	0.0577124475397766	0.0260700371161017	0.0316424104236748	Hypermethylated in G-CIMP	6.25242530078291e-05
KCNK7	9.97761245694986e-06	0.81760739023782	0.78250142981315	0.0351059604246702	Hypermethylated in G-CIMP	6.25242530078291e-05
ITGB5	1.00009301446096e-05	0.10844138774529	0.0515927387543343	0.056848648990956	Hypermethylated in G-CIMP	6.2637125351332e-05
EIF4A1	1.01808412334438e-05	0.0146371695991596	0.0116573217463374	0.00297984785282224	Hypermethylated in G-CIMP	6.3730122800656e-05
GDF10	1.02926311104491e-05	0.174518148945184	0.0813889352122055	0.0931292137329788	Hypermethylated in G-CIMP	6.4392645945292e-05
MACROD2	1.02975872899129e-05	0.235905166304285	0.0987798910495225	0.137125275254763	Hypermethylated in G-CIMP	6.4392645945292e-05
GEM	1.03132028769883e-05	0.0581169786247996	0.0404947394794829	0.0176222391453167	Hypermethylated in G-CIMP	6.44561530787318e-05
KRT8	1.03402131758037e-05	0.872261155045512	0.785165894117807	0.0870952609277057	Hypermethylated in G-CIMP	6.4556613830533e-05
PTAFR	1.03364865132241e-05	0.786818001527456	0.666576278482407	0.12024172304505	Hypermethylated in G-CIMP	6.4556613830533e-05
RASIP1	1.03901642543763e-05	0.854856168431814	0.757016184261935	0.0978399841698798	Hypermethylated in G-CIMP	6.47999361791686e-05
ZNF691	1.0387237327762e-05	0.0366652360357638	0.027202333577314	0.00946290245844971	Hypermethylated in G-CIMP	6.47999361791686e-05
RNF126	1.04303032904436e-05	0.786838487193626	0.662476660318959	0.124361826874667	Hypermethylated in G-CIMP	6.50159243120256e-05
LCP2	1.05806575061423e-05	0.686746066570431	0.558681985110052	0.12806408146038	Hypermethylated in G-CIMP	6.59183337823302e-05
CCDC42	1.06044844564025e-05	0.0816013250031381	0.027392019189668	0.0542093058134701	Hypermethylated in G-CIMP	6.60319322216711e-05
ALX3	1.06470668620248e-05	0.939148334868803	0.899215784491946	0.0399325503768572	Hypermethylated in G-CIMP	6.62621356737296e-05
GLYCTK	1.08613012852615e-05	0.0820287129940331	0.0537225163280829	0.0283061966659503	Hypermethylated in G-CIMP	6.75598118934657e-05
TBXAS1	1.09175208993905e-05	0.664675124906415	0.519386291845004	0.145288833061411	Hypermethylated in G-CIMP	6.7873750257085e-05
PFN4	1.09644042425672e-05	0.0552045101585212	0.0436367490756173	0.011567761082904	Hypermethylated in G-CIMP	6.81293455198679e-05
CLTB	1.10055310378676e-05	0.474315256882387	0.3801140420972	0.0942012147851871	Hypermethylated in G-CIMP	6.83489213219698e-05
PTMS	1.1011834676521e-05	0.278133447629153	0.182459920711027	0.0956735269181259	Hypermethylated in G-CIMP	6.83521136650933e-05
HSP90AB1	1.11506658183704e-05	0.0933729592276323	0.0493025203337361	0.0440704388938962	Hypermethylated in G-CIMP	6.91774885190125e-05
C15orf48	1.11793236474896e-05	0.622330370220721	0.430868320633525	0.191462049587195	Hypermethylated in G-CIMP	6.93188524066504e-05
TSLP	1.12752003736643e-05	0.102233945925384	0.0557147441013939	0.0465192018239905	Hypermethylated in G-CIMP	6.98766486149502e-05
RGS14	1.13826965745683e-05	0.856979005125869	0.752187232196797	0.104791772929072	Hypermethylated in G-CIMP	7.05058319828714e-05
PCDHGB4	1.14735295092391e-05	0.692819825608375	0.568291159599047	0.124528666009328	Hypermethylated in G-CIMP	7.10311952732441e-05
SCARF1	1.15001492711458e-05	0.901602563263151	0.868629564270991	0.0329729989921601	Hypermethylated in G-CIMP	7.11586804481905e-05
PFKP	1.16108398459648e-05	0.058649726367415	0.0240451237508746	0.0346046026165405	Hypermethylated in G-CIMP	7.18059587330854e-05
CACNA1A	1.16253155003616e-05	0.0979346988333978	0.0476762949114339	0.050258403921964	Hypermethylated in G-CIMP	7.18578402079944e-05
ZNF165	1.16422739316124e-05	0.853290252879812	0.742170601271403	0.111119651608409	Hypermethylated in G-CIMP	7.19250057753095e-05
DHRS3	1.18109747328939e-05	0.752110480669546	0.602361746480199	0.149748734189348	Hypermethylated in G-CIMP	7.29290626027956e-05
FNDC5	1.18576912655721e-05	0.442798923329236	0.362614222219062	0.0801847011101747	Hypermethylated in G-CIMP	7.31792488663588e-05
TNNC1	1.20310642978376e-05	0.837908733787788	0.757653662300582	0.0802550714872058	Hypermethylated in G-CIMP	7.42104206375497e-05
C7orf16	1.21002337384842e-05	0.430841782420542	0.321855222538005	0.108986559882536	Hypermethylated in G-CIMP	7.45980989642532e-05
IQSEC1	1.21241518542977e-05	0.294449247538837	0.152632551825861	0.141816695712976	Hypermethylated in G-CIMP	7.47065432107715e-05
SPTBN1	1.22426457775958e-05	0.927990307843398	0.885260703170942	0.0427296046724559	Hypermethylated in G-CIMP	7.5397327099789e-05
POU4F3	1.22555344537585e-05	0.249590242764675	0.143730547529723	0.105859695234951	Hypermethylated in G-CIMP	7.54373512831453e-05
ECHDC3	1.23163949939785e-05	0.364386170172762	0.196161236228595	0.168224933944167	Hypermethylated in G-CIMP	7.57724644600888e-05
TMTC1	1.2340583789308e-05	0.132623301822488	0.095268425925457	0.0373548758970306	Hypermethylated in G-CIMP	7.58817355294635e-05
LOC100233209	1.24583874300903e-05	0.81418117713947	0.705448474069412	0.108732703070058	Hypermethylated in G-CIMP	7.65662269649384e-05
BIRC3	1.25712236263855e-05	0.16105605021004	0.0714893522727037	0.0895666979373366	Hypermethylated in G-CIMP	7.71642438548206e-05
F2RL3	1.25753011330404e-05	0.462512689773614	0.348052638980221	0.114460050793393	Hypermethylated in G-CIMP	7.71642438548206e-05
KNCN	1.25702398377722e-05	0.750306315632363	0.588171444355947	0.162134871276416	Hypermethylated in G-CIMP	7.71642438548206e-05
PARVB	1.26010657209333e-05	0.714393749448272	0.590984021164036	0.123409728284236	Hypermethylated in G-CIMP	7.72821724162798e-05
ZNF480	1.26213350873007e-05	0.0286409734703168	0.0171298239768413	0.0115111494934755	Hypermethylated in G-CIMP	7.73662938944302e-05
SNX31	1.26417969205624e-05	0.235184291402245	0.143368765043065	0.0918155263591805	Hypermethylated in G-CIMP	7.74515072362009e-05
HOXA1	1.26558020287654e-05	0.101114239222034	0.0347437393992189	0.0663704998228147	Hypermethylated in G-CIMP	7.74970947881765e-05
LIMS2	1.26638892540345e-05	0.567883397081753	0.431050660341131	0.136832736740622	Hypermethylated in G-CIMP	7.75064160358377e-05
ODF3B	1.26765727897472e-05	0.125506679485647	0.0407854047603292	0.0847212747253174	Hypermethylated in G-CIMP	7.75438437076453e-05
C2orf61	1.2691855637363e-05	0.88197307969519	0.82989303895392	0.0520800407412702	Hypermethylated in G-CIMP	7.7597124626985e-05
MCM2	1.2723002689096e-05	0.0618074775326985	0.0186141814611908	0.0431932960715077	Hypermethylated in G-CIMP	7.77472928299519e-05
BARHL2	1.27673964841457e-05	0.495323150839204	0.325674392292566	0.169648758546638	Hypermethylated in G-CIMP	7.79782115322422e-05
LAPTM5	1.28066063996666e-05	0.786389391356341	0.691226991224702	0.0951624001316383	Hypermethylated in G-CIMP	7.81772467189576e-05
OASL	1.28267218169604e-05	0.11811910477693	0.0576250684356783	0.0604940363412519	Hypermethylated in G-CIMP	7.82595750754703e-05
PLA2G2D	1.28411066939935e-05	0.780465047398969	0.62296714432098	0.157497903077989	Hypermethylated in G-CIMP	7.83068727424005e-05
EHD2	1.2881324729026e-05	0.0224002082347606	0.0118905179395047	0.0105096902952559	Hypermethylated in G-CIMP	7.84582745205684e-05
GPBP1L1	1.28858711075201e-05	0.672287392311959	0.530205294362108	0.142082097949851	Hypermethylated in G-CIMP	7.84582745205684e-05
SSH3	1.28777549312014e-05	0.111356952198991	0.0441478670806702	0.0672090851183206	Hypermethylated in G-CIMP	7.84582745205684e-05
WIPF1	1.2928111745336e-05	0.617540396128772	0.487979936843622	0.12956045928515	Hypermethylated in G-CIMP	7.86748903430089e-05
GCNT2	1.29558516294653e-05	0.696189780804447	0.56112558968517	0.135064191119277	Hypermethylated in G-CIMP	7.8803083120797e-05
SULT1A2	1.300634864457e-05	0.507366096131264	0.42361515209735	0.0837509440339136	Hypermethylated in G-CIMP	7.90694912964954e-05
ACN9	1.30929286940442e-05	0.108499541584446	0.049503615747366	0.0589959258370801	Hypermethylated in G-CIMP	7.95548719309756e-05
KCNK13	1.32461387213546e-05	0.108372530568166	0.0425375618813028	0.065834968686863	Hypermethylated in G-CIMP	8.04444000742347e-05
KCNS3	1.34056895454312e-05	0.162344159185837	0.0650030481848276	0.0973411110010094	Hypermethylated in G-CIMP	8.13715016829618e-05
PTGER1	1.34869618126068e-05	0.410318232881883	0.349587966459094	0.0607302664227896	Hypermethylated in G-CIMP	8.18227498250953e-05
ITGA2B	1.35684796574208e-05	0.875805802951427	0.799096223312307	0.0767095796391203	Hypermethylated in G-CIMP	8.22327879032394e-05
TGFB1I1	1.35619944178305e-05	0.781649217066431	0.643368589478995	0.138280627587436	Hypermethylated in G-CIMP	8.22327879032394e-05
MASP2	1.36197788717624e-05	0.786988469534521	0.650483151396443	0.136505318138077	Hypermethylated in G-CIMP	8.25013388199214e-05
HPD	1.36364846077428e-05	0.843142077179123	0.787360496295855	0.0557815808832677	Hypermethylated in G-CIMP	8.25417182627216e-05
RNF2	1.36404279460079e-05	0.0969932400009367	0.0435958125938305	0.0533974274071062	Hypermethylated in G-CIMP	8.25417182627216e-05
NDST2	1.36782483121699e-05	0.899880158244079	0.865534176990938	0.0343459812531403	Hypermethylated in G-CIMP	8.27281760110028e-05
TMEM98	1.36902216578922e-05	0.0436118882157807	0.0134474012961403	0.0301644869196404	Hypermethylated in G-CIMP	8.27581960538018e-05
SURF2	1.37292211601949e-05	0.796978284683764	0.65370723977462	0.143271044909144	Hypermethylated in G-CIMP	8.29514764673801e-05
UCP3	1.38137327336558e-05	0.836074341941912	0.795451132428257	0.0406232095136553	Hypermethylated in G-CIMP	8.34194008458005e-05
FAM65A	1.38386810460738e-05	0.0363484949524591	0.01668416498354	0.0196643299689191	Hypermethylated in G-CIMP	8.35273355981327e-05
CD55	1.38883836100734e-05	0.222365339558325	0.119733923268151	0.102631416290175	Hypermethylated in G-CIMP	8.37844950948014e-05
MAP7	1.39548665936889e-05	0.0966678973407955	0.0458606034416123	0.0508072938991832	Hypermethylated in G-CIMP	8.41425715041324e-05
NARFL	1.40746830591869e-05	0.0275408549310257	0.0237180116467831	0.00382284328424257	Hypermethylated in G-CIMP	8.48083574417664e-05
PCDH7	1.40796527685806e-05	0.0615555969834009	0.0224345897429899	0.039121007240411	Hypermethylated in G-CIMP	8.48083574417664e-05
SPN	1.41500451388913e-05	0.777543956260709	0.689023530244417	0.0885204260162921	Hypermethylated in G-CIMP	8.51889000049724e-05
S100A13	1.41673811264603e-05	0.0181098911904405	0.0119471662327073	0.00616272495773329	Hypermethylated in G-CIMP	8.5249796931188e-05
CD200	1.43145535394032e-05	0.0371760250598113	0.0251395779549768	0.0120364471048345	Hypermethylated in G-CIMP	8.6091502336319e-05
KRT83	1.45435410538362e-05	0.725183967785396	0.559901095892557	0.165282871892839	Hypermethylated in G-CIMP	8.74241576790177e-05
S100P	1.46554882436686e-05	0.828797351159162	0.708860958286137	0.119936392873025	Hypermethylated in G-CIMP	8.80522616818075e-05
VIP	1.46730797246277e-05	0.163083299288739	0.115595092520343	0.0474882067683959	Hypermethylated in G-CIMP	8.81131125274441e-05
C11orf70	1.47121083924919e-05	0.134421332353008	0.0704012954850108	0.0640200368679973	Hypermethylated in G-CIMP	8.8302568216451e-05
FGR	1.4754252038951e-05	0.90682005297232	0.843706149916556	0.0631139030557646	Hypermethylated in G-CIMP	8.85105180751299e-05
OXGR1	1.4803492249007e-05	0.139366882273196	0.0726236510439879	0.0667432312292078	Hypermethylated in G-CIMP	8.87608072583933e-05
NOXA1	1.48258045565658e-05	0.0170533772596265	0.0130339494887009	0.00401942777092565	Hypermethylated in G-CIMP	8.88494662917849e-05
CLDN6	1.49097937467309e-05	0.148984260689486	0.0707512520569838	0.0782330086325024	Hypermethylated in G-CIMP	8.93074708137518e-05
KIF25	1.49182169815659e-05	0.630969521012036	0.477261252294063	0.153708268717973	Hypermethylated in G-CIMP	8.93126114018086e-05
BMPR1A	1.49651844421295e-05	0.0164941820579845	0.0134823938191396	0.00301178823884491	Hypermethylated in G-CIMP	8.95483869862044e-05
TMEM106C	1.51186368877338e-05	0.053485546176561	0.0253772443923293	0.0281083017842317	Hypermethylated in G-CIMP	9.0420783736872e-05
SCNN1D	1.52102151853436e-05	0.865456163299306	0.754601509412645	0.110854653886661	Hypermethylated in G-CIMP	9.09224306218564e-05
C19orf43	1.53599375375573e-05	0.773388035666399	0.651877013006478	0.12151102265992	Hypermethylated in G-CIMP	9.17709628382596e-05
VEGFB	1.55153966743801e-05	0.766213214097418	0.67803465523473	0.088178558862688	Hypermethylated in G-CIMP	9.2652894859753e-05
APOA1	1.55352392665358e-05	0.959994802403623	0.93295234051994	0.0270424618836829	Hypermethylated in G-CIMP	9.2724486744551e-05
RPH3AL	1.55728885060386e-05	0.781359486852325	0.681323647572363	0.100035839279962	Hypermethylated in G-CIMP	9.2902234311416e-05
HSD11B1L	1.56236968955544e-05	0.0315857332613434	0.0171460208144282	0.0144397124469152	Hypermethylated in G-CIMP	9.31582654287448e-05
P2RX5	1.58896493962374e-05	0.515216854323821	0.38053463977604	0.134682214547781	Hypermethylated in G-CIMP	9.4696214423008e-05
CECR1	1.59032444679928e-05	0.892810131270376	0.730499060596823	0.162311070673553	Hypermethylated in G-CIMP	9.47294168461772e-05
ERBB2	1.61127836769063e-05	0.175162097848635	0.0930316832857901	0.0821304145628447	Hypermethylated in G-CIMP	9.59291599039614e-05
C10orf72	1.61607235206335e-05	0.370113131763786	0.277826394529852	0.0922867372339337	Hypermethylated in G-CIMP	9.61660795789311e-05
CCR6	1.63270716713093e-05	0.35566190679442	0.253602823228037	0.102059083566384	Hypermethylated in G-CIMP	9.71070066254296e-05
LRRC61	1.63523787287843e-05	0.515761372306035	0.358941142163474	0.156820230142562	Hypermethylated in G-CIMP	9.72085514964893e-05
PRKAR1B	1.6362151441972e-05	0.0615049073914742	0.0344298276157238	0.0270750797757504	Hypermethylated in G-CIMP	9.72176949793264e-05
MARK2	1.64759541086371e-05	0.639912995570429	0.528520793793193	0.111392201777237	Hypermethylated in G-CIMP	9.78446248523994e-05
ZNF135	1.66246643732393e-05	0.261116555020144	0.123450423499569	0.137666131520576	Hypermethylated in G-CIMP	9.86781234743407e-05
C16orf55	1.66511229895465e-05	0.863119325594557	0.754048005552898	0.109071320041659	Hypermethylated in G-CIMP	9.87855065399927e-05
IFIH1	1.67383343420777e-05	0.0964620799087594	0.0316522704274587	0.0648098094813007	Hypermethylated in G-CIMP	9.92530262393615e-05
COL14A1	1.69656723789277e-05	0.57182025813971	0.408675481592848	0.163144776546862	Hypermethylated in G-CIMP	0.000100550566318083
DPYS	1.69795282017254e-05	0.663940651861604	0.533344158030273	0.13059649383133	Hypermethylated in G-CIMP	0.000100582192649057
BIRC7	1.69952571502116e-05	0.913378449504175	0.8731241333229	0.0402543161812758	Hypermethylated in G-CIMP	0.00010062487759047
DYRK2	1.70954883220906e-05	0.824180911433864	0.754517181133901	0.0696637302999626	Hypermethylated in G-CIMP	0.00010116758653163
PPP2R3A	1.71344851272863e-05	0.232485052857369	0.142381316905226	0.0901037359521432	Hypermethylated in G-CIMP	0.000101347560828027
CD276	1.71714540202992e-05	0.0254222490886073	0.0156661789525712	0.00975607013603617	Hypermethylated in G-CIMP	0.000101515366131022
MTMR15	1.72101084832049e-05	0.137005058080552	0.0837119916830151	0.0532930663975372	Hypermethylated in G-CIMP	0.000101692963339698
MPZL2	1.73018048444204e-05	0.125276687235055	0.067293251633211	0.0579834356018436	Hypermethylated in G-CIMP	0.000102183645819523
[truncated: 9,807 more rows]
