# Supplementary material for: TUBB2A and TM4SF1 Methylation Define Prognostic Subgroups in Adult-Type Diffuse Glioma
Source: Cancers (Basel). 2026 Feb 16;18(4):638. doi: 10.3390/cancers18040638 (PMC12938886; doi:10.3390/cancers18040638)
Supplement: Supplementary file 1 [file cancers-18-00638-s001.zip › Supplementary TableS3_Full list of methylation–expression associations.csv]

Gene	Mean_Diff	Pval	Padj	Direction	mean_GCIMP	mean_NonCIMP	pval	padj	Category
CCDC91	0.0402279445316911	0.0566467106162362	0.216711297969956	Hypermethylated	429.112677777778	433.422203333333	0.910101133278722	0.910101133278722	Hyper_Down
DNMT3A	0.061604909265311	0.0503992636237048	0.201018144034277	Hypermethylated	468.934171111111	419.538786666667	0.484852717040468	0.64647028938729	Other
MBD1	0.00319328670024543	0.137878099502376	0.377940293179718	Hypermethylated	1136.46275777778	1097.56051333333	0.467856967047454	0.64647028938729	Other
MBD3	-0.000561495191490092	0.674406960330324	0.857240371841064	Hypomethylated	3061.13647777778	2830.87384666667	0.357591926758163	0.64647028938729	Hypo_Up
TGFB2	0.0483469432239395	0.870477265799133	0.949977315587407	Hypermethylated	1834.33626444444	2413.1814	0.263875911515021	0.64647028938729	Hyper_Down
TM4SF1	0.141809388995926	0.0263938100026784	0.135304090704134	Hypermethylated	970.630566666667	1237.96325333333	0.142565687835543	0.64647028938729	Hyper_Down
TUBB2A	-0.00590730170756743	0.696215454114213	0.868045163298384	Hypomethylated	10692.0473133333	12035.1137733333	0.286789377380885	0.64647028938729	Other
WHSC1	0.0210509438570652	0.397519829781211	0.672848617978062	Hypermethylated	2094.66654	2222.61524333333	0.593063914224885	0.677787330542726	Hyper_Down
