# Supplementary material for: TUBB2A and TM4SF1 Methylation Define Prognostic Subgroups in Adult-Type Diffuse Glioma
Source: Cancers (Basel). 2026 Feb 16;18(4):638. doi: 10.3390/cancers18040638 (PMC12938886; doi:10.3390/cancers18040638)
Supplement: Supplementary file 1 [file cancers-18-00638-s001.zip › Supplementary TableS4_Methylation_expression_coupling.csv]

Gene	Cor	pval	padj
ABCC1	-0.190924608819346	0.100799812975808	0.224589056981187
ABCC2	-0.00810833878959124	0.944956208794325	0.977010354275815
ABCC9	0.173342816500711	0.136747321931167	0.279425145162419
ABCG1	-0.0807112375533428	0.490400771774956	0.669687075434618
ABCG2	-0.0833854907539118	0.476102051963636	0.660819241523298
ABI3	-0.192830725462304	0.0973964933897303	0.221540680486491
ABO	-0.0556324829702356	0.635452333402873	0.788974315008671
ACAP2	-0.223812233285917	0.0537526865429622	0.138446154585397
ACOT12	-0.380247351854988	0.000765214795538071	0.00555327308761914
ACOT4	-0.134281650071124	0.250136134277781	0.428322998471166
ACRBP	-0.294765291607397	0.0104908457537939	0.0399766680155047
ACSBG2	0.0368074650128682	0.753889921539051	0.865156807549333
ACSM3	-0.406298899137377	0.000298152337512945	0.00273927610549065
ACSM5	-0.473371266002845	2.26106000480698e-05	0.000313259586120531
ACSS1	-0.0162446657183499	0.889806259233395	0.952292653842482
ACVR1C	-0.247852062588905	0.032288066534837	0.0961074480451008
ACVRL1	-0.316557610241821	0.00585107089811343	0.0268585302672436
ADAM12	-0.342873399715505	0.00273498008447185	0.0157882941239966
ADAM21	0.0821052631578947	0.482918962178186	0.666427717297642
ADAMDEC1	-0.2649786628734	0.0218594139516175	0.0714887271722427
ADAMTSL3	-0.153285917496444	0.188789956651928	0.355204807330294
ADAP2	0.0506401137980085	0.665487802008379	0.803647710190784
ADCY5	-0.160568990042674	0.168444890541115	0.329413169281695
AFF3	0.207254623044097	0.0744859492319291	0.178485199102924
AGAP1	0.104694167852063	0.370577178260046	0.559965194406577
AGAP2	-0.0743385490753912	0.525370104371964	0.703571211830293
AKAP12	-0.151123755334282	0.195159896169175	0.359207345122975
AKR7A3	-0.375220483641536	0.00098362219801944	0.00700486088683003
ALOX15B	-0.161963015647226	0.16474279462299	0.323541261604944
ALOX5	-0.352233285917496	0.00205531779656275	0.0128373127949247
ALOX5AP	-0.330213371266003	0.00397385680251567	0.0205991760783466
ALPK3	-0.389445234708393	0.000607402672439774	0.0048212587124907
ALS2CR11	-0.327043514121625	0.00418441219714292	0.0212568139614861
AMH	0.121280227596017	0.299269003180327	0.48896463639266
AMICA1	-0.152432432432432	0.191286134426573	0.358132762734764
AMIGO2	-0.425234708392603	0.000164543436738987	0.00174141803882095
ANGPTL6	0.0190327169274538	0.871028472959226	0.94639726889217
ANXA4	0.3049786628734	0.00801973774117768	0.0332121747759641
AOAH	-0.166884779516358	0.152154050799581	0.305064071359849
APCDD1	-0.324637268847795	0.00466324167839508	0.0232247722806343
APCDD1L	-0.400387025453061	0.000371781398387944	0.00333291088907781
APLNR	-0.232802275960171	0.0446502220398357	0.122604938791657
APOBEC3A	0.160033002426143	0.17021726127384	0.331727757265131
AQP5	-0.632859174964438	8.14234477784364e-10	4.77266670824373e-08
AQP9	-0.458520625889047	4.2961618539317e-05	0.000545612555449325
ARHGAP15	-0.331095305832148	0.00387358517369994	0.0203340611981954
ARHGDIB	-0.548221906116643	5.70492863931633e-07	1.55255557969966e-05
ARIH2	-0.133598862019915	0.252569453160417	0.430554638273463
ARL11	-0.187027027027027	0.108048624006445	0.233238106212213
ARMC3	-0.528628016139496	1.08788645535986e-06	2.67409509349747e-05
ASGR2	-0.103015647226174	0.378330217106633	0.568614645828904
ASS1	-0.136586059743954	0.242042896581163	0.418223780487179
ATAD3C	-0.174110953058321	0.134996659323114	0.277270766588175
ATIC	-0.221137980085348	0.0567373365112126	0.145080034971624
ATP1A1	0.0477951635846373	0.683250621530237	0.815409005013171
ATP5G2	0.115106685633001	0.324680471599591	0.515811971798806
ATP6V1E2	-0.388079658605974	0.000636736489731769	0.00495095107322049
BAMBI	-0.217809388335704	0.0606404509093667	0.153515028547965
BCAS1	0.00133712660028449	0.990990278715522	0.99885528092755
BCAT2	-0.022076813655761	0.850607983051706	0.931269084892816
BCL2L14	-0.241438740512926	0.0369078839723451	0.106529574192905
BDKRB1	0.0881750278534208	0.451895065465297	0.640044683800291
BFSP1	-0.299687055476529	0.00922730611556866	0.0374000386173581
BMP4	0.0697866287339971	0.551094883303391	0.722778487224069
BMP8A	0.00307254623044097	0.97917296775371	0.99518606993593
BNC1	-0.362306494945177	0.00140201441239892	0.00931848857447972
BOK	-0.0204551920341394	0.861474801763164	0.94037344672086
BTG3	-0.312745376955903	0.00649937519513043	0.0294793089207702
C11orf45	-0.33348506401138	0.00361314484568326	0.019253261345529
C1QB	-0.00873399715504978	0.940666045425495	0.974296222970596
C1orf158	-0.0537340661962952	0.647048937659255	0.792882599467868
C3	-0.305832147937411	0.00783859722304809	0.032818742219575
C3orf52	-0.385576102418208	0.000693901340779796	0.00518385119288436
C4orf50	-0.0273908648878312	0.815550668017272	0.915271613026642
C6	-0.0175973264147497	0.880883566417667	0.949410576535024
C7	-0.0246657183499289	0.83331776741363	0.922947876118003
C8orf44	-0.0638406827880512	0.585589971538258	0.747436446084008
C8orf79	-0.179000370233247	0.126864319114677	0.265452062837772
C9orf131	0.147768682039812	0.205807198222866	0.373036164339872
CA4	0.0888193456614509	0.447754477089721	0.636546476758148
CAMK4	-0.306998577524893	0.00759687211711484	0.0325214413103456
CARD8	-0.228364153627311	0.0489696755068563	0.127790728548714
CARHSP1	-0.306628733997155	0.00767279515280978	0.0326629603711791
CARTPT	-0.0439810549962743	0.707905060586594	0.836484377391658
CASP10	-0.252773826458037	0.0289316860833209	0.0881837791819621
CASP8	-0.365348506401138	0.00135828119962703	0.00915938295677697
CAV2	-0.480426742532006	1.65069524594283e-05	0.000251565955481687
CBX4	0.0180938833570412	0.877344149375278	0.948278357197109
CBX7	-0.152091038406828	0.19229126952629	0.359132223968219
CCDC122	-0.57977240398293	9.34556814778556e-08	3.70467638275646e-06
CCDC68	0.0221337126600284	0.850227185614031	0.931269084892816
CCDC69	-0.0970697012802276	0.406576063444838	0.594646756900127
CCDC81	-0.330896159317212	0.00389602747366999	0.0203340611981954
CCDC88B	-0.15402560455192	0.186645799635217	0.352349749409084
CCK	-0.104751811893204	0.371105542224831	0.559965194406577
CCKAR	-0.116357378881253	0.320154054200608	0.510371107323983
CCL26	0.0268155630523991	0.819358519521383	0.915271613026642
CCL8	0.0384637268847795	0.742688793854622	0.856170742688687
CCNA1	-0.217524893314367	0.0609839664321696	0.153873451726203
CCNF	0.0236130867709815	0.840338773265028	0.926486467883848
CCP110	-0.0523470839260313	0.654917376290614	0.797422840653347
CCR3	-0.0420265893379802	0.720338739459227	0.843161473837068
CCR7	-0.305177809388336	0.0079771450820218	0.0332121747759641
CD1A	-0.057807948227797	0.622270345443974	0.777327874144767
CD2	-0.153968705547653	0.186810103361247	0.352349749409084
CD200R1	-0.0974544626942337	0.405528936037119	0.594646756900127
CD22	-0.143413940256046	0.219134172970719	0.389153837978359
CD226	-0.243401446673629	0.0353546840941891	0.102825455266306
CD248	-0.0376386913229018	0.748023552074214	0.859719376592083
CD28	-0.439317211948791	9.47038715377136e-05	0.001077079852414
CD300LF	-0.29524893314367	0.0103603089830114	0.0399766680155047
CD33	-0.376557610241821	0.000940857798089115	0.0067635249258859
CD53	-0.265263157894737	0.02171402085746	0.0713193271266576
CD69	-0.114082503556188	0.329026118175164	0.519084683332247
CD79A	-0.0767573026854598	0.512764281752623	0.694007784539074
CD79B	-0.242247510668563	0.0365040160035075	0.105764487432216
CD84	-0.345433854907539	0.00253141795723884	0.0150698475266874
CD8A	-0.0522332859174964	0.655619986129997	0.797422840653347
CD93	-0.385889046941678	0.000686507994390668	0.0051793969477791
CDC42EP5	-0.023271692745377	0.842618572649826	0.926515659969938
CDCP1	-0.474082503556188	2.1910972436304e-05	0.000313259586120531
CDH15	0.08	0.494241526242318	0.672521505351154
CEBPA	-0.0213655761024182	0.85537081798148	0.93513997604288
CEBPE	-0.348612892985942	0.00217568351972992	0.0134786247319854
CECR1	0.0789473684210526	0.499954782055677	0.679082966000759
CENPBD1	-0.523442389758179	2.10323516381918e-06	4.57904341380062e-05
CETP	-0.214935988620199	0.0641834101632173	0.160276696666861
CHMP4C	-0.195335670955659	0.0930616266593689	0.214238548381991
CHP2	-0.15609202432258	0.181122989014226	0.345904054207619
CHRM5	0.00327178582737892	0.977774881504535	0.99518606993593
CHRNA3	-0.332470304561072	0.00356477786818801	0.0191293009546427
CHRNA5	0.361593172119488	0.0015318894438888	0.0098092416491031
CHRNA6	-0.194793002398119	0.09399179542318	0.215080324662052
CHRNE	-0.201280227596017	0.0833855439755844	0.19431126761283
CHST13	0.150228664503547	0.198275075630079	0.363186556803174
CHST14	-0.137980085348506	0.237235977881946	0.413670057542432
CKM	-0.0953918591194762	0.415587011589875	0.602048104242367
CLCA2	0.189948488102273	0.10262248005154	0.225355417288973
CLDN6	-0.112968626743987	0.334545549432428	0.523469729314902
CLEC11A	-0.050298719772404	0.667609848345125	0.804934658922445
CLEC14A	-0.00176386913229018	0.988084103812294	0.998222839443232
CLEC2D	-0.297610241820768	0.00974319134775745	0.0384679368237885
CLEC4E	-0.108847795163585	0.351813264026314	0.541579206440507
CLEC5A	-0.138406827880512	0.235777838765742	0.413017731355162
CLIC3	-0.277222936366473	0.01604476167639	0.057399569940888
CLIC6	-0.110184921763869	0.345901149620603	0.536816040755396
CLIP4	-0.260369843527738	0.0243334627487288	0.0782367030149002
CLSTN2	-0.00918918918918919	0.937574752948503	0.974296222970596
CLTB	0.0238406827880512	0.838819637978829	0.926486467883848
CNFN	0.32057127007404	0.00504714255469872	0.0244547511751093
CNTD2	-0.151209103840683	0.194905546424512	0.359207345122975
CNTN2	-0.309160739687055	0.00716612873961562	0.0313827017217649
CNTN4	0.00344238975817923	0.976655019447203	0.99518606993593
CNTNAP2	-0.0763869132290185	0.513994618984283	0.694439538414935
COL19A1	0.177720872477162	0.127152234823867	0.265452062837772
COL1A2	-0.187453769559033	0.107235696417634	0.232140910994992
COL6A2	-0.395163584637269	0.000497509253657048	0.00412067447050729
COL7A1	-0.099203413940256	0.396300444795398	0.587511554346485
COLEC12	-0.195078236130868	0.0935004850213144	0.214600510801932
CORIN	-0.295049786628734	0.0104138862298738	0.0399766680155047
CORO6	-0.190753911806543	0.101109081518133	0.224621341448446
CPA3	-0.166404421886697	0.153617509849587	0.305429597142955
CPNE5	-0.370440967283072	0.00115134261174068	0.00790381144276031
CR1	-0.235065683261161	0.042348618817675	0.118203837139445
CREG1	-0.214793741109531	0.0643630829134638	0.160276696666861
CRHBP	0.0126315789473684	0.914230066128479	0.964879931287952
CRMP1	-0.0839260312944523	0.473239469717017	0.660455084110562
CSPG5	0.0981792318634424	0.401213341756314	0.591343455354568
CSRNP2	0.188477951635846	0.105304126147139	0.229262126068913
CST6	0.0164411086641387	0.88865830520114	0.952292653842482
CST7	-0.343243243243243	0.00270469609922461	0.0157882941239966
CXCL16	-0.0664011379800853	0.570614912971658	0.736915286239419
CXCL5	-0.266972026834824	0.0205905376174805	0.0691188972005293
CXCL6	-0.293885689047897	0.010492563783597	0.0399766680155047
CXCR2	-0.329331436699858	0.00407643960334601	0.0208472951526823
CYB5R1	-0.472773826458037	2.32143780297552e-05	0.000315881358190598
CYFIP1	-0.0389758179231863	0.739383655668875	0.853863892302374
CYP24A1	-0.2945728722154	0.0103050004820567	0.0399766680155047
CYP4F3	0.0112960592976999	0.92337229794295	0.971097943106042
CYTIP	-0.582873399715505	7.73229980909902e-08	3.27334025251858e-06
DEF8	-0.0441820768136558	0.706059579213175	0.836484377391658
DEGS1	-0.0324893314366999	0.781579459250632	0.8889008178343
DEGS2	-0.00648648648648649	0.955941326555053	0.98307150030951
DENND2C	-0.135960170697013	0.244222897733278	0.420085435830153
DES	-0.341024182076814	0.00289101693951446	0.0162672680325921
DGKI	-0.524381223328592	2.0050692345358e-06	4.57904341380062e-05
DHRS12	0.060597439544808	0.604811999640631	0.764572253748742
DIO3	-0.3049550124769	0.00780665427867457	0.032818742219575
DIRAS1	0.429302987197724	0.000140596811795562	0.00150894043081997
DKK3	-0.136699857752489	0.241647985232638	0.418223780487179
DLC1	-0.00506401137980085	0.965617816651112	0.988979538021704
DLEC1	-0.245405405405405	0.0340751348350195	0.100251941097625
DLG1	-0.154964438122333	0.183949943520373	0.348681236225185
DLGAP4	-0.0550782361308677	0.638146158677493	0.788974315008671
DLK2	-0.452108478734613	4.66275375092322e-05	0.000582462025934999
DMBT1	-0.18873239627618	0.104883062392384	0.228999694965607
DMC1	-0.459857752489331	4.05941949643202e-05	0.000524284348522238
DMGDH	-0.310697012802276	0.00687332001417258	0.0306284786596462
DMP1	-0.0664959460421275	0.57083143403226	0.736915286239419
DNAJC14	0.0634992887624466	0.587600139701228	0.748748004100896
DNASE1L2	-0.0314366998577525	0.788490785738492	0.892763712827237
DOCK2	-0.259459459459459	0.0248494176059089	0.0788969008987608
DOCK3	-0.181507823613087	0.119000278926862	0.252585550257017
DOK3	-0.179715504978663	0.122735126447373	0.259069712888915
DOPEY2	-0.0529445234708393	0.651233620523145	0.796532935535533
DPEP2	0.0977809388335704	0.403133592635873	0.593026636271303
DPYS	-0.13386985421112	0.252193673990736	0.430554638273463
DRD4	0.257126600284495	0.0262142770729807	0.0808715754235274
DSC1	0.15259377403433	0.19122157194544	0.358132762734764
DSP	-0.235704125177809	0.0420007154232495	0.11809795259231
DUSP1	-0.174964438122333	0.133071529751597	0.274798118348827
DUSP2	-0.0856899004267425	0.463963590241574	0.652288294767674
DYM	-0.0394879089615932	0.736083250047955	0.853619565827709
DYSF	-0.129217638691323	0.268569372558621	0.450770620902356
ECE1	0.000369843527738265	0.997577984896905	0.999709357754494
EDARADD	-0.228648648648649	0.0486828016950202	0.127750291171262
EDN3	-0.0968421052631579	0.40768129086239	0.59512096482211
EGF	-0.234765291607397	0.0428431964622246	0.119147867533632
EHHADH	-0.644694167852063	0	0
ELANE	-0.0878027985813909	0.453814165135755	0.641570303958154
ELL2	-0.0266856330014225	0.819882068224292	0.915271613026642
ELOVL1	0.069103840682788	0.555005538411843	0.724594187286736
ELOVL3	-0.213399379417278	0.0660197203166475	0.163334502861316
ENTPD2	-0.520654338549075	2.42222476078208e-06	4.98847369652959e-05
EOMES	0.04614542066561	0.694224632237794	0.825271715702339
EPHA2	-0.326884779516358	0.00437350684103928	0.0220702795554432
EREG	-0.412791259052105	0.00023287101403066	0.00230451574923848
ERP27	0.176842105263158	0.128909949111347	0.267654989708029
ESPNL	-0.0889331436699858	0.447171088116609	0.636546476758148
ESR2	-0.248421052631579	0.0318839894024214	0.0952768624495886
ESYT3	-0.364267425320057	0.00140633357751334	0.00931848857447972
ETNK2	-0.0953911806543385	0.414768451360859	0.602006780832332
EVI5	0.0690469416785206	0.555332028051776	0.724594187286736
EXD3	0.192062588904694	0.098756941753091	0.222044471306014
F13A1	-0.287624466571835	0.0125925424120789	0.0475025609802183
F2RL3	-0.212773826458037	0.0669588089441223	0.16458907230781
FABP5	-0.780142247510668	0	0
FAM105A	-0.298862019914651	0.00942930354945806	0.0377308390507108
FAM129C	-0.0147088110674339	0.900326200655994	0.960852331792532
FAM163A	-0.436707290591358	8.9634777213156e-05	0.00103511853964596
FAM179A	0.0398862019914651	0.733519575290113	0.852045604224186
FAM186B	0.0481365576102418	0.681109705833992	0.814978760803875
FAM20A	-0.151778093883357	0.193215995869773	0.359207345122975
FAM20B	-0.171237553342816	0.141633804799167	0.286273101477362
FAM46B	-0.049103840682788	0.675057545378613	0.811135540830359
FAM57A	0.0926315789473684	0.428444083974854	0.613877514701372
FAM89A	-0.276500711237553	0.0165965640251413	0.0585489897553596
FAM91A1	-0.321678520625889	0.00507067019116439	0.0244547511751093
FANCE	-0.251351351351351	0.0298699202322766	0.0903209492737886
FAR2	0.33271692745377	0.00369509669745279	0.019553220024021
FBLN2	-0.320398293029872	0.00525655957662668	0.02519181382006
FBXO27	-0.565775248933144	2.13521522867067e-07	7.07406088803065e-06
FBXO39	0.0592603129445235	0.612817144445079	0.771845725730827
FBXO44	0.251152204836415	0.03000330445476	0.0903656837728345
FCAR	-0.100470131369052	0.391082574567362	0.582749125199188
FCER2	0.0663389086556331	0.57174335287816	0.736915286239419
FCN1	-0.0662067005017855	0.572511613456347	0.736915286239419
FFAR2	-0.0605138126507388	0.606038899296903	0.764572253748742
FFAR3	0.136466743973073	0.24302553683156	0.41897162684536
FGF20	0.0522939043929015	0.655902781800617	0.797422840653347
FGFBP2	-0.486031294452347	1.27982033851003e-05	0.000199025122029519
FLNC	-0.411664295874822	0.000274388132283533	0.00261354696000066
FLT4	-0.160512091038407	0.168597291364647	0.329413169281695
FN3K	-0.15547652916074	0.182491494379875	0.346779348422605
FOSL1	0.00207681365576102	0.985953005668607	0.99773730454114
FOXD1	-0.542361308677098	7.83190132829525e-07	2.05789959040034e-05
FOXJ1	-0.390554765291607	0.000584484834601873	0.00468818362070134
FOXL1	-0.00620199146514936	0.957876158263424	0.98307150030951
FOXO1	0.0171834992887624	0.883475795948625	0.950859543097249
FPR2	-0.438435277382646	9.81028066145791e-05	0.0010945255820303
FSD1	-0.318947368421053	0.00547453188567081	0.0258993529073307
FSTL1	-0.409985775248933	0.000291896600238714	0.00273927610549065
FSTL3	-0.0581792318634424	0.619322867325476	0.776190830430942
FSTL5	0.0583297772299364	0.619125735533474	0.776190830430942
FTH1	-0.207311522048364	0.0744050174224001	0.178485199102924
FYB	-0.178179231863442	0.126007598996402	0.264511819380877
G0S2	-0.409388335704125	0.000298372594167617	0.00273927610549065
GABRR1	-0.223623349374717	0.0537796086053512	0.138446154585397
GAD2	-0.0679360254293202	0.562500664652612	0.730885224297108
GALNT8	0.0262590772344994	0.823045804477176	0.915563362060742
GALNTL5	0.000713845229574404	0.995150291102181	0.999709357754494
GAPT	0.034651493598862	0.767436916142679	0.878058453604687
GAS2L3	-0.258293029871977	0.0255240828790445	0.0797869728496761
GAS7	-0.107453769559033	0.358043603790259	0.546243144512297
GATA2	0.129217638691323	0.268569372558622	0.450770620902356
GATA4	0.0270972703219666	0.817493406969387	0.915271613026642
GDA	-0.0317496443812233	0.78643432765018	0.891760353674758
GDPD5	-0.10022759601707	0.39142348236095	0.582749125199188
GFI1	0.0538552905795313	0.646305878406075	0.792882599467868
GIMAP1	-0.171806543385491	0.140300299225421	0.284331989387689
GIMAP4	-0.0141963015647226	0.903641677848028	0.962809316338463
GIPC2	-0.206231907771274	0.0758716461156222	0.180669357312825
GIPR	-0.103653450207418	0.376170060108135	0.566485347435571
GLT1D1	-0.139431009957326	0.232303805637988	0.407869815428911
GNA15	-0.616813655761024	6.9968415914727e-09	3.55439552846813e-07
GNAI2	-0.184466571834993	0.113027424855387	0.242047398389304
GNG4	0.100369843527738	0.390748974767712	0.582749125199188
GNG8	0.086806396139029	0.458973396515369	0.647662459527243
GPBP1L1	0.0704125177809388	0.547521877005645	0.721819498751386
GPR152	-0.0850547942984289	0.468120461751358	0.655712852673777
GPR153	-0.496614509246088	7.82713762752788e-06	0.000129658236351657
GPR160	-0.360881934566145	0.00156694805199247	0.00995012013015216
GPR35	0.101849217638691	0.383775381867531	0.575663072801296
GPR63	-0.279020476681856	0.015343953326421	0.0556305389892163
GPR83	-0.155833256285992	0.181856436554025	0.346436511635417
GPRC5D	0.105425931892408	0.36801781549952	0.558624652212419
GPX2	-0.1296912609638	0.267436165599334	0.450770620902356
GRAP2	-0.0267148425383374	0.820025608086312	0.915271613026642
GRM8	0.158293029871977	0.1746206487607	0.338172183794344
GRP	-0.0515418604966248	0.660545191725341	0.800430785357109
GSDMC	-0.125993689208781	0.281431181314203	0.467212549371291
GSG1	-0.173005424357094	0.137723037290137	0.280601482393274
GYPC	-0.519061166429587	2.62448709947792e-06	5.2627872889531e-05
HAMP	-0.342901849217639	0.00273263977957334	0.0157882941239966
HAO2	-0.107969930347079	0.356507071684447	0.546243144512297
HAVCR2	-0.213058321479374	0.0665881632615663	0.164207703577067
HCK	-0.318605974395448	0.00552697104743009	0.0258993529073307
HDAC3	-0.119829302987198	0.305120484518958	0.494684700432864
HES4	-0.295903271692745	0.0101859644748025	0.0399766680155047
HESX1	-0.0044950213371266	0.969489887786139	0.991612475829581
HHIPL1	-0.349246088193457	0.00225352585114573	0.0136284658616908
HLA-E	-0.0539118065433855	0.645287211961156	0.792882599467868
HLA-G	-0.132603129445235	0.256147069208685	0.435678720395129
HOXA13	-0.385962555393533	0.000626367254460409	0.00492053451442094
HOXB4	-0.394654300538435	0.000458725139899859	0.0038411929297109
HOXB6	0.34471475665399	0.00245701128736675	0.0147420677242005
HOXC11	-0.122394091527956	0.295514851558745	0.486354896085883
HOXC9	-0.231241999779363	0.0459206115391809	0.122777214010021
HOXD11	-0.0235009602984421	0.8413761624352	0.926486467883848
HPGDS	-0.278492176386913	0.0158078783388287	0.0568188834631484
HRAS	0.124267425320057	0.28745541434531	0.475143222844092
HS3ST3A1	-0.231607396870555	0.045780805648805	0.122777214010021
HSPB3	-0.402834731431336	0.000339482934360348	0.00307959519026887
HTATIP2	-0.704182076813656	0	0
HTR1B	0.0416170136955726	0.722953659716342	0.844924369177688
HTR1E	-0.0139233220873731	0.905623974510283	0.962809316338463
HTR1F	-0.272773826458037	0.0181641565066029	0.0632013116805085
HTR7	-0.166571834992888	0.152932382230266	0.305064071359849
HTRA3	-0.0656330014224751	0.575088533071321	0.737739835354119
HYMAI	-0.0176482735755098	0.880541236090298	0.949410576535024
ICAM2	0.0926031294452347	0.428586401340066	0.613877514701372
ICOS	-0.12165164859777	0.298476215119897	0.48896463639266
IER2	0.0309246088193457	0.791859025373251	0.895247147380442
IER3	-0.47226173541963	2.37438692619274e-05	0.000317418041712082
IGFBP1	-0.122988072464508	0.293159575804094	0.483522936715844
IGFBP3	-0.322816500711238	0.00491036547624226	0.0239852467493372
IHH	0.261687489996141	0.0233357659683637	0.0756674624165666
IL12RB2	-0.182275960170697	0.117426727937169	0.249941806391403
IL17B	-0.360022910394381	0.00151064160285366	0.0098092416491031
IL17RE	0.00611664295874822	0.958456655936824	0.98307150030951
IL18BP	-0.0783499288762447	0.503212721965959	0.682291982452065
IL1R2	-0.195705517113891	0.092431842986037	0.213433528349576
IL20RA	-0.523812233285917	2.06403355128685e-06	4.57904341380062e-05
IL7R	0.0476688360484949	0.684653353569366	0.815409005013171
IMPDH1	-0.143499288762447	0.218857864904925	0.389153837978359
IPCEF1	-0.109587482219061	0.348534988981551	0.538006680911767
IRF4	-0.06849266353419	0.559296026408589	0.728518926706573
IRF8	0.0652916073968705	0.577082034928872	0.739052959018152
ISYNA1	-0.110184921763869	0.345901149620603	0.536816040755396
ITGAL	-0.118349928876245	0.31116312498806	0.500224264221313
ITGAM	-0.517951635846373	2.77465918531123e-06	5.42125717745424e-05
ITGB2	-0.177183499288762	0.128164109037126	0.266833472913362
ITIH3	-0.207431738549752	0.0741451504465885	0.178485199102924
ITK	0.0900426742532006	0.441505397807296	0.630013320466591
JAG2	0.257894736842105	0.0257579991089506	0.0797869728496761
KCNA3	-0.231613986266885	0.045562544635174	0.122777214010021
KCNA5	-0.114751883017718	0.326922190175501	0.516835495671643
KCNA6	-0.232403982930299	0.0450244797215744	0.122604938791657
KCNAB2	-0.151635846372688	0.19363738731114	0.359207345122975
KCNC4	-0.156984352773826	0.17824620804251	0.342124963547588
KCNE3	-0.317638691322902	0.00567797768950404	0.0262219333297096
KCNK12	-0.16628494245066	0.153917277300387	0.305429597142955
KCNQ1DN	-0.202346586791049	0.0816837848452726	0.192702922761912
KCNQ4	-0.0425889046941678	0.716201721779055	0.842181827531669
KCNS1	-0.324210526315789	0.00472014600557162	0.0233555276379583
KCNS2	-0.0761763921019384	0.515969149100995	0.695873436486651
KIAA1804	0.0320910384068279	0.784192590921805	0.890543598036386
KIF25	-0.265380438221777	0.0213867162624158	0.0708551208346123
KIFC2	-0.0836984352773826	0.474443629888933	0.660819241523298
KLF2	0.037724039829303	0.747471124434334	0.859719376592083
KLHL1	0.0110683636760536	0.924912369479024	0.971097943106042
KLK4	-0.0235829024584441	0.840830310871824	0.926486467883848
KNCN	-0.0666060053168566	0.570192722443875	0.736915286239419
KREMEN1	-0.299743954480797	0.00921351633024888	0.0374000386173581
KRT16	0.307357234057458	0.0073107524728643	0.031571396142279
KRT19	0.0856554867327928	0.464972487788049	0.652502828166654
LAIR1	-0.528534850640114	1.62044103962779e-06	3.85867522561368e-05
LAMA3	-0.163726884779516	0.160145372148379	0.315324996323166
LAMP3	-0.0632432432432432	0.589109825277636	0.749418508950849
LAT	-0.0608250355618777	0.603454032983399	0.764572253748742
LDB2	-0.317894736842105	0.00563765331154587	0.0261944623377924
LEP	0.0224502375596465	0.848382003905226	0.931269084892816
LGALS2	-0.145330143850313	0.213472405556645	0.382743465962737
LGALS8	0.0648364153627311	0.57974501261661	0.741217616801773
LHFPL2	-0.303897581792319	0.00825446771642641	0.0339994832427942
LIF	-0.0907254623044097	0.438039034001155	0.626239669622664
LILRB5	-0.0726988199134085	0.53536530913919	0.710295825882742
LOC285696	-0.201517531332551	0.0829686333930513	0.193932817930997
LOXL1	-0.128022759601707	0.273049359412047	0.456279850596446
LPAR2	-0.257923186344239	0.0257412305270448	0.0797869728496761
LPAR5	-0.00162162162162162	0.989052813359108	0.998222839443232
LPPR3	-0.269922607947915	0.0191813630546997	0.0658387326472124
LRMP	-0.361735419630156	0.00152496353918884	0.0098092416491031
LRRC32	-0.104836415362731	0.369924636102587	0.559965194406577
LRRC56	-0.266059743954481	0.0213113177243342	0.0708551208346123
LRRC61	-0.779288762446657	0	0
LST1	0.0551920341394026	0.637451223218875	0.788974315008671
LTBR	-0.745149359886202	0	0
LY6H	-0.0475391180654339	0.684857956966443	0.815409005013171
LYN	-0.0697866287339971	0.551094883303391	0.722778487224069
LYVE1	-0.0972119487908961	0.405886191143923	0.594646756900127
LYZ	-0.109530583214794	0.348786483425739	0.538006680911767
MAG	-0.240654338549075	0.0377834732745549	0.108236867049665
MAP4K1	-0.192432432432432	0.0981000589355897	0.222044471306014
MAP4K2	-0.268762446657183	0.0199923366418625	0.0677073800937743
MAPK15	-0.41621469201719	0.000204005327854497	0.00210070351115036
MAT1A	-0.395484918350402	0.000445072290337481	0.00376827872485734
MBP	0.0438691322901849	0.708047799760655	0.836484377391658
MEFV	0.0156187766714082	0.894030439604234	0.955471521708873
MEGF11	0.158207681365576	0.174855433615448	0.338172183794344
MESDC1	0.117041251778094	0.31657286737457	0.506782615418954
MFSD7	-0.295362731152205	0.0103298018678947	0.0399766680155047
MGAT4A	-0.15800853485064	0.175404166719032	0.338374620354183
MLPH	-0.0747474755039234	0.523895509971207	0.702831652461372
MMP11	0.00981507823613087	0.93332574722207	0.974296222970596
MMP17	-0.190184921763869	0.102145352028255	0.225355417288973
MMP3	0.118804926728751	0.310010114826307	0.500224264221313
MORF4L1	0.0734850640113798	0.530147031554806	0.707481677836712
MOXD1	-0.240199146514936	0.0381558528656388	0.108894231773846
MRAP2	-0.298492176386913	0.00952110645839551	0.0377868912567572
MS4A1	0.081359250861414	0.487739188322267	0.668448312053179
MS4A7	-0.013172119487909	0.910570469162838	0.964879931287952
MSR1	-0.232204836415363	0.0452125824152962	0.122604938791657
MTHFS	-0.15701280227596	0.178166809697449	0.342124963547588
MX2	-0.0658321479374111	0.573927139250392	0.737491534753455
MXI1	-0.126059743954481	0.280518005181294	0.466713362332197
MYBL2	0.0184921763869132	0.874663808850403	0.946724179465919
MYCT1	-0.229203998519067	0.0496891290971422	0.129225653146834
MYO1B	-0.166685633001422	0.152649008406686	0.305064071359849
MYOM2	-0.219032716927454	0.0591812702156618	0.15082317024861
NAB1	-0.0677098150782361	0.563031006118639	0.730885224297108
NACA2	0.221963015647226	0.0558024017895535	0.143169798530774
NAGA	-0.329445234708393	0.00406307165064869	0.0208472951526823
NBL1	0.0424182076813656	0.717291346546002	0.842181827531669
NEFM	-0.118777516201555	0.310122554822591	0.500224264221313
NEIL1	-0.207311522048364	0.0744050174224001	0.178485199102924
NFATC2	-0.0992887624466572	0.395892657207097	0.587511554346485
NFE2L3	-0.452005689900427	5.64518227133887e-05	0.000682798236628606
NID2	-0.229815078236131	0.0475210980787875	0.125732905333458
NINJ2	-0.156216216216216	0.180399771303626	0.345388506867746
NINL	-0.569644381223328	1.70647936487042e-07	5.91062398196029e-06
NIPAL1	-0.0755800427786203	0.51926974313738	0.697854575433305
NIPAL2	-0.367908961593172	0.00125035578006635	0.00850688486080856
NIPSNAP3B	-0.26475106685633	0.0219763277190982	0.0715639389827043
NKD2	-0.182418207681366	0.117137101717827	0.249941806391403
NKX3-2	0.0389473684210526	0.73956715081308	0.853863892302374
NKX6-2	-0.0127312427545379	0.913671807335282	0.964879931287952
NLRP2	-0.232069191251564	0.0451275111033414	0.122604938791657
NMUR2	0.0724234296622514	0.536916529801128	0.710295825882742
NOS1	0.113404856285441	0.33267039747988	0.523469729314902
NPM2	0.164368167629816	0.158786060020794	0.313458491543641
NPSR1	-0.271380161443203	0.0185162617086806	0.0641335973727936
NPTX2	-0.235334281650071	0.0423309402359511	0.118203837139445
NPY	-0.201849482765448	0.082452272025461	0.193915528652473
NR3C1	-0.145889046941678	0.211221024711716	0.379600049128132
NRTN	-0.0811791625204918	0.488706206491015	0.668571147838696
NRXN1	-0.475362731152205	2.07024113955417e-05	0.000309318382027505
NSUN5	-0.282503556187767	0.0143171870065752	0.0532180317024893
NSUN7	-0.608705547652916	1.36016829668259e-08	6.0967543651302e-07
NTSR1	0.138404192227064	0.236336742637645	0.41304724286671
NUDT8	0.0407681365576102	0.727853304124692	0.846754530905367
NUP98	-0.19172119487909	0.0993663578941609	0.222044471306014
NXN	-0.341650071123755	0.00283733223173496	0.0161346803028511
NXNL2	-0.50687769371669	3.4767260701937e-06	6.623163163719e-05
OAS2	-0.349416785206259	0.00224175187071141	0.0136284658616908
ODF3B	0.175391180654339	0.132116843188381	0.273568028558551
OLAH	0.0394073713734902	0.737115058155686	0.853619565827709
OPCML	-0.337268847795164	0.00323270587824384	0.0175951562801558
OR51E2	0.146142894067103	0.210895544827599	0.379600049128132
OSBPL2	0.0289046941678521	0.805181635714523	0.906275341823436
OVOL1	0.134713481926529	0.249189774736688	0.42766353231837
P2RX5	0.00938833570412518	0.93622260100504	0.974296222970596
P2RY11	0.082674253200569	0.479882798186192	0.664855804032507
P4HA2	-0.271123755334282	0.0188979561326276	0.0651594686563902
PAOX	-0.206685633001422	0.0752991663275926	0.179868228030174
PAQR5	0.0723186344238976	0.53671043777679	0.710295825882742
PCDHAC2	0.118349928876245	0.311163124988061	0.500224264221313
PCDHB12	-0.56122332859175	2.76924367041475e-07	8.79234865356684e-06
PCDHB13	-0.140938833570413	0.227254596346042	0.399926102576637
PCDHB14	-0.501422475106686	6.2295767325771e-06	0.000110393894656366
PCDHB4	-0.335362731152205	0.00341962045561064	0.0184805020367043
PCDHB7	-0.766571834992888	0	0
PCSK6	0.0248079658605974	0.832369972969502	0.922947876118003
PDE10A	-0.54054054054054	8.63287951175889e-07	2.19275139598676e-05
PDE1C	-0.419118065433855	0.00020771559232982	0.00211039041807097
PDZD3	0.257583369353252	0.0256769709853468	0.0797869728496761
PER2	-0.0489615931721195	0.675946284025299	0.811135540830359
PGF	-0.197866287339972	0.0888396376680137	0.205762321893697
PHLDA2	-0.383015647226173	0.000757179689134261	0.00554779733769526
PI15	-0.231522048364154	0.0458624615898529	0.122777214010021
PIK3CG	-0.273216736968055	0.0177064281077333	0.0620705214098887
PILRA	-0.0932574679943101	0.425319956628695	0.611497748964275
PIP4K2A	-0.269615931721195	0.0195906558909319	0.066942061833588
PITPNM2	5.68990042674253e-05	0.999709357754494	0.999709357754494
PKP2	-0.564710233805602	1.31101362257935e-07	4.75710657335934e-06
PLAC8	-0.205035561877667	0.0776978947870972	0.184441731550679
PLCL1	0.0863442389758179	0.460548056816597	0.648683214961639
PLD1	0.0259174964438122	0.82498551119083	0.916383322926257
PLEKHG6	-0.243972260280143	0.0349133569450087	0.102055346943816
PLLP	-0.261422475106686	0.0237483044440311	0.0766788473997954
PM20D1	-0.276280916580086	0.0164229083160605	0.0582058424969215
PODXL2	0.148534850640114	0.202989381718504	0.370042844185406
POLE4	-0.28122332859175	0.0147791007442977	0.0544042259282842
PON3	-0.131440439326005	0.260981780052726	0.44192914755595
POP1	-0.277496443812233	0.016198071623551	0.0576772456875974
POPDC2	-0.273712660028449	0.0177577082248763	0.0620705214098887
POU2F2	0.00930298719772404	0.936802072744798	0.974296222970596
POU4F3	-0.121013435966901	0.301037294335048	0.490150466417322
PPAN-P2RY11	0.069187862856413	0.555305901941287	0.724594187286736
PPARGC1B	-0.0840113798008535	0.47278833679537	0.660455084110562
PPBP	-0.0301323093104891	0.797465376199117	0.90024980246478
PPM1M	-0.191778093883357	0.0992645839668472	0.222044471306014
PPP1CA	0.0289331436699858	0.804993596399165	0.906275341823436
PPP1R14A	-0.0521479374110953	0.656147140537596	0.797422840653347
PPP2R3A	-0.438179231863442	9.91105841995939e-05	0.0010945255820303
PPP2R5A	0.0419914651493599	0.720017883379195	0.843161473837068
PRG4	0.130697012802276	0.263091929039059	0.444514523121425
PRKCB	-0.201621621621622	0.082855147322694	0.193932817930997
PRKCZ	0.151123755334282	0.195159896169175	0.359207345122975
PRLR	-0.193456614509246	0.0962989175668443	0.219699925706393
PROK1	-0.298748221906117	0.00945746753108368	0.0377308390507108
PRTN3	0.0610480857696032	0.602856059776545	0.764572253748742
PSCA	-0.0163365222440008	0.88936210304436	0.952292653842482
PSPN	0.235462449229651	0.0419915263911551	0.11809795259231
PTGER2	-0.244238975817923	0.0349559652917796	0.102055346943816
PTGR1	-0.319317211948791	0.00541822161721687	0.0258042804519953
PTH2R	-0.214482858906956	0.0646246070835845	0.160403747875216
PTHLH	-0.0508677098150782	0.664074567118862	0.80321400022948
PTP4A3	0.060398293029872	0.606001326019613	0.764572253748742
PTPRA	0.0724608819345661	0.535907873437516	0.710295825882742
PTPRC	-0.282702702702703	0.0142464715118981	0.0532147612356192
PTPRE	-0.259800853485064	0.0246548525314793	0.0788969008987608
PTPRJ	-0.150526315789474	0.196947055353386	0.36162326790188
PUF60	-0.100199146514936	0.391558467325438	0.582749125199188
PWWP2B	0.107567567567568	0.357532457792993	0.546243144512297
PYHIN1	-0.0118250608242939	0.919795370176202	0.969410888069524
PYY	0.0193893741200191	0.868855771016399	0.945811567877852
PZP	0.0742433010172557	0.526706740545298	0.704123747886872
QRFPR	-0.00239463416320768	0.983732383195279	0.996813930844152
RAB15	-0.0336273115220484	0.774126827420552	0.881923227103745
RAB37	-0.109672830725462	0.348157960071201	0.538006680911767
RAC3	-0.234139402560455	0.0434126236361235	0.120292433493549
RAD9B	-0.383783783783784	0.000737664330175472	0.00545728368537582
RALBP1	0.106770981507824	0.361119977013721	0.549248348272366
RALGDS	0.120540540540541	0.302242837785732	0.491064056274473
RAP1GAP	-0.000568990042674253	0.996221664629339	0.999709357754494
RARRES1	-0.47371266002845	2.22722112765184e-05	0.000313259586120531
RASEF	-0.298329069218353	0.00933053524965147	0.0376183484668488
RASGRF2	0.0128876244665718	0.912496344909458	0.964879931287952
RASGRP2	-0.11172119487909	0.339185929776954	0.529630488709097
RASL10A	-0.147880512091038	0.2050034268141	0.372822461175045
RASL12	-0.256756756756757	0.0264364062499074	0.0812279901710864
RBM46	0.217113497464163	0.0613363261819764	0.154251750992297
RBM47	0.0820199146514936	0.483375271045491	0.666427717297642
RBP7	-0.149815078236131	0.199089967935839	0.363804689609376
RELL2	-0.188136557610242	0.105944940256713	0.230000126711155
RERGL	0.15149359886202	0.194059442617804	0.359207345122975
RGS1	0.00281650071123755	0.980916283910263	0.995283899253822
RHOH	-0.311607396870555	0.00670483735954252	0.0302312785087065
RIMBP2	0.143429185132967	0.219586157197641	0.389153837978359
RIMS3	-0.387396870554765	0.000651883937147836	0.00501753091016819
RIPK3	-0.147368421052632	0.206589581826018	0.373036164339872
RNASE3	0.0430156472261735	0.713480152198566	0.840296562558434
RNASE6	-0.0163300142247511	0.8892304705061	0.952292653842482
RNF207	-0.417385614417487	0.00019491365064762	0.00203457810676009
RNF217	0.354082503556188	0.00194063949660324	0.0122212173257163
RNF32	-0.414423897581792	0.000247692146441129	0.00238913184288785
RRAD	-0.337382645803698	0.00322184200119802	0.0175951562801558
RYBP	-0.189246088193457	0.103873364222628	0.227446849246099
S100A1	-0.473371266002845	2.26106000480698e-05	0.000313259586120531
S1PR4	-0.238406827880512	0.0396520767361897	0.112742098779763
SCARA5	-0.216853419734075	0.0616552535876831	0.154543760637548
SCN5A	0.18448536503285	0.113082511583454	0.242047398389304
SEC14L4	0.0189387154225533	0.871877798900661	0.94639726889217
SEL1L3	-0.371294452347084	0.00111960814420379	0.00777756381230292
SEMA6B	-0.0264864864864865	0.821204471272795	0.915271613026642
SEPT1	-0.452887624466572	5.44193097591355e-05	0.000668830871555827
SEPT10	0.340881934566145	0.00290334442576446	0.0162672680325921
SEPT9	-0.00108108108108108	0.992734042582365	0.999291070604705
SERPINE2	-0.190213371266003	0.102093341698779	0.225355417288973
SF3B3	-0.147368421052632	0.206589581826018	0.373036164339872
SGMS2	0.0988620199146515	0.39793408998211	0.58764685381079
SH2B3	0.0138549075391181	0.905950498444459	0.962809316338463
SH2D2A	0.000142247510668563	0.99912807341536	0.999709357754494
SH2D4A	-0.579118065433855	9.72356005972824e-08	3.70467638275646e-06
SHKBP1	0.00867709815078236	0.941052519824618	0.974296222970596
SIGLEC10	-0.362788051209104	0.00147458666120089	0.00968650892961271
SIGLEC7	-0.0990327169274538	0.397116768553253	0.587578597354521
SIRPG	-0.112966783129497	0.334553488420417	0.523469729314902
SLAMF7	-0.180170697012802	0.121778163686695	0.257763779803505
SLC10A4	-0.660938833570412	0	0
SLC11A1	0.107368421052632	0.358427260178672	0.546243144512297
SLC12A8	-0.308307254623044	0.00733351327714354	0.031571396142279
SLC13A5	-0.549802270557371	3.2389263786958e-07	9.49254577140846e-06
SLC15A3	-0.372347083926031	0.00108156460421104	0.00763103915193342
SLC22A16	-0.132206224478149	0.258189550908595	0.438174694415032
SLC26A4	-0.137268847795164	0.239680125275893	0.416027916765901
SLC26A8	-0.141706523088641	0.22523186721927	0.397283988011769
SLC27A2	-0.282866160528907	0.0139327421077642	0.0522992585522971
SLC27A6	0.0110099573257468	0.925219300124655	0.971097943106042
SLC29A1	-0.249359886201991	0.0312265897125974	0.0936797691377922
SLC30A2	-0.0515130899232181	0.660723049855147	0.800430785357109
SLC38A10	-0.0186913229018492	0.87332416739089	0.94661879879354
SLC38A11	-0.174594594594595	0.133903168493074	0.275768147004655
SLC38A4	-0.203507110290268	0.0799118433940024	0.18910815113736
SLC39A12	-0.142844950213371	0.220982528881431	0.390693009298493
SLC44A3	-0.309985775248933	0.00700753895521836	0.0308947465550053
SLC5A10	-0.0203192716868078	0.862626035771498	0.94037344672086
SLC5A12	-0.185348506401138	0.111292800228459	0.239562468288378
SLC6A15	-0.110669350424922	0.344539042125695	0.536816040755396
SLC6A2	0.143424539575277	0.219601247153142	0.389153837978359
SLC7A10	-0.232152513375147	0.0450482537278549	0.122604938791657
SLC7A9	-0.00301573302349709	0.979513848362136	0.99518606993593
SLC8A2	-0.0882788051209104	0.450531382423336	0.639301514723617
SLN	-0.0949928876244666	0.416726416146961	0.602553186155568
SMAGP	-0.393826458036984	0.000521434467422674	0.00427239853952772
SNAI1	-0.402418207681366	0.000384342150924756	0.00340545022098446
SNTB1	-0.00668563300142247	0.954587095755264	0.98307150030951
SOCS3	-0.437524893314367	0.000101729805711612	0.00110740159931783
SOX8	-0.339601706970128	0.00301643257448764	0.0167775300858364
SP100	-0.680796586059744	0	0
SPAG4	-0.0135135135135135	0.908260101902601	0.963919495333958
SPEF2	-0.672716927453769	0	0
SPINK2	-0.128484634313651	0.271950679861985	0.455442677043587
SPINT2	-0.208136557610242	0.0732394332789101	0.177733911332896
SPNS3	-0.17271692745377	0.138186492055284	0.280794951856338
SPOCD1	0.0582076813655761	0.619151284485027	0.776190830430942
SPON1	-0.465860597439545	3.13891739485521e-05	0.00041238880256546
SPON2	-0.226059743954481	0.0513451858843867	0.133078338924839
SQRDL	-0.267596017069701	0.0205527242818357	0.0691188972005293
SRD5A2	-0.0553786594306223	0.636997849708472	0.788974315008671
SRGN	-0.289388335704125	0.0120419139007022	0.0456514347877368
SSTR1	-0.30886328381998	0.00701416161944346	0.0308947465550053
ST18	-0.32651493598862	0.00442005291884146	0.0221584231852447
ST6GALNAC1	0.0943954480796586	0.419673404392162	0.605330638847483
ST8SIA2	-0.39847506346321	0.00039894089280338	0.00349417195765719
STAB1	-0.33877667140825	0.00309138931761009	0.0170698453624557
STAC2	-0.268933143669986	0.0199114394602428	0.0677073800937743
STAG3	-0.349985775248933	0.00220290442548162	0.01353720300175
STAP1	-0.0349688325351294	0.765822528687505	0.877528972721623
STMN2	-0.306344238975818	0.0077316518379814	0.0327306594474546
SULT1A1	-0.240654338549075	0.0377834732745549	0.108236867049665
SULT1A3	0.00873399715504978	0.940666045425495	0.974296222970596
SUMO3	-0.258748221906117	0.0252589664731249	0.0797869728496761
SURF2	-0.0408819345661451	0.727123230591947	0.846754530905367
SUSD1	-0.211806543385491	0.0682315241224469	0.16664237622213
SYNJ2	-0.0813086770981508	0.48718678967404	0.668448312053179
SYNM	-0.190014224751067	0.102457849955661	0.225355417288973
SYT6	-0.116728307254623	0.317875447831116	0.507801029868575
TACSTD2	-0.115049786628734	0.324920927117358	0.515811971798806
TAT	-0.113046687788096	0.334209511429866	0.523469729314902
TBXAS1	-0.124466571834993	0.286679012416416	0.474890016220237
TC2N	-0.444096728307255	7.81079457322501e-05	0.000929972728874603
TCF12-DT	-0.38597439544808	0.000684504154420769	0.0051793969477791
TCF15	-0.0536557610241821	0.646859109425031	0.792882599467868
TCF7	-0.399601706970128	0.000425125094811047	0.00368119684370474
TCFL5	-0.192290184921764	0.0983522984747318	0.222044471306014
TCTEX1D1	-0.499601706970128	6.79457910021602e-06	0.00011673985808993
TDGF1	0.00967861484105345	0.934318022062165	0.974296222970596
TDRD5	-0.121485139650685	0.299143019905267	0.48896463639266
TEAD4	-0.246458036984353	0.0332963366429114	0.0983403431081337
TEKT5	0.0819609330517575	0.484515689478863	0.666427717297642
TEX15	0.126571834992888	0.278556624071086	0.46446421781656
TF	-0.311180654338549	0.0067833535430899	0.0304053847049088
TFAP2B	0.118010884700532	0.31327801435355	0.502563888289275
TFAP2C	0.0717074801403638	0.540959663494952	0.714404269641514
TGFB1I1	-0.0578662873399715	0.62121162466593	0.777279569779045
TGM4	-0.0101630139975522	0.931038581175291	0.974296222970596
THBS1	-0.323613086770981	0.00480085038563872	0.0236015999603658
THNSL2	-0.675135135135135	0	0
TIMP3	-0.167652916073969	0.15025618955372	0.302897397989245
TINAGL1	0.137667140825036	0.238309258388593	0.414592819388373
TLR2	-0.253598862019915	0.0283990362640514	0.0869078941092659
TM4SF18	-0.342503556187767	0.00276556830592355	0.0158448349557424
TMEM125	-0.0554196301564722	0.636062293818133	0.788974315008671
TMEM130	0.0755903271692745	0.518403380403239	0.697854575433305
TMEM144	-0.0699288762446657	0.550281846039685	0.722778487224069
TMEM156	-0.114850640113798	0.325763419581813	0.516074273848943
TMEM159	-0.50237689744539	6.89408610767303e-06	0.00011673985808993
TMEM163	-0.503954480796586	5.51701330825169e-06	0.000100094384306852
TMEM176B	-0.315675675675676	0.00599572653150688	0.0273577462096302
TMEM19	0.0535988620199146	0.647208631061698	0.792882599467868
TMEM200A	0.247567567567568	0.0324917186989662	0.0963373138078297
TMEM213	-0.0336696999949261	0.774286927732816	0.881923227103745
TMEM45B	0.0963584637268848	0.410035744192185	0.597413455209264
TMEM52	-0.545765070646269	4.10699667202917e-07	1.15908572743934e-05
TNF	-0.144068278805121	0.217022104897811	0.388194469324254
TNFRSF10C	-0.371209103840683	0.00112274543222221	0.00777756381230292
TNFRSF10D	-0.343954480796586	0.00264730309408478	0.0156375578115706
TNFRSF11A	-0.267197724039829	0.0207471376131712	0.0693391178124407
TNFRSF13C	0.00610246161083437	0.95855921880573	0.98307150030951
TNFRSF1B	0.03425320056899	0.770036551428869	0.879711922322036
TNFRSF25	-0.165348506401138	0.156003571055046	0.308765509464791
TNFRSF4	-0.23049786628734	0.0468517837553	0.124393934569821
TNFRSF8	-0.0725462304409673	0.535426620586593	0.710295825882742
TNFRSF9	-0.230412368064048	0.0467275640934686	0.124393934569821
TNFSF12-TNFSF13	-0.279544807965861	0.0154042568592187	0.0556305389892163
TNFSF15	-0.0835823135664944	0.475885770080872	0.660819241523298
TNFSF8	-0.198691322901849	0.0874963212773547	0.203268892723611
TOMM20L	0.0101707693513906	0.930986085669154	0.974296222970596
TOP1MT	-0.15877667140825	0.173294575685951	0.336863435389528
TOP3A	-0.0433570412517781	0.711305476450846	0.839032156432731
TPM4	-0.251977240398293	0.0294539735220325	0.0894180391386008
TPPP3	-0.493940256045519	8.87501095798475e-06	0.000143888475531583
TRAK1	-0.0942816500711237	0.420236099672334	0.605330638847483
TREM1	-0.228620199146515	0.0487114264492014	0.127750291171262
TREML2	-0.236794190017572	0.0408111456188892	0.115606293537522
TRIM59	-0.440682788051209	8.96559365047682e-05	0.00103511853964596
TRIM69	0.179260312944523	0.123697860777369	0.260380579868385
TRIP10	0.0549644381223329	0.638841407297047	0.788974315008671
TRPM6	0.0481081081081081	0.68128801920219	0.814978760803875
TSPAN32	-0.259459459459459	0.0248494176059089	0.0788969008987608
TSPAN4	-0.107539118065434	0.357660201875306	0.546243144512297
TSPAN8	0.0819850288159949	0.484386832886936	0.666427717297642
TSPYL5	-0.638463726884779	0	0
TWSG1	-0.167396870554765	0.150886825570147	0.303366124233382
TXNRD2	-0.0496159317211949	0.671861785854187	0.808781486288926
UAP1L1	-0.281337126600284	0.0147375250315908	0.0544042259282842
UGT3A2	-0.08069001427536	0.491337878337214	0.669766481740532
ULBP1	-0.487994310099573	1.1695580194422e-05	0.000185667335586449
ULK2	-0.391550497866287	0.000564594045651037	0.00457681556155415
UMODL1	0.0408592976108238	0.727799611237679	0.846754530905367
UNC13D	-0.265376955903272	0.0216560959070056	0.0713193271266576
UTF1	0.217723258955955	0.0605938327332908	0.153515028547965
VAMP8	-0.398463726884779	0.000442701148480256	0.00376827872485734
VNN1	-0.279630156472262	0.0153719254139567	0.0556305389892163
VNN2	-0.414566145092461	0.000246383216199919	0.00238913184288785
VPS53	-0.055647226173542	0.634674623154216	0.788974315008671
VSTM1	0.00748520095848815	0.949180565665764	0.980048226337822
VSX1	0.121354390188136	0.299667303406	0.48896463639266
VSX2	0.0956869353166097	0.414139323195427	0.602006780832332
VWA1	-0.318520625889047	0.00554015029382534	0.0258993529073307
VWA2	-0.0264295874822191	0.821582392795568	0.915271613026642
WBSCR27	-0.303669985775249	0.00830464801981868	0.0340222676940959
WFIKKN2	-0.647823613086771	0	0
WNK2	-0.258378378378378	0.0254741939099934	0.0797869728496761
WNT10B	0.17341517365427	0.13677897525667	0.279425145162419
XYLB	-0.191977240398293	0.098909019776651	0.222044471306014
ZBBX	0.212482663102467	0.0672189956589939	0.16469734627702
ZBTB32	0.228347791746924	0.0487865285181593	0.127750291171262
ZC3HAV1L	-0.559288762446657	3.08927036462654e-07	9.41609607138168e-06
ZDHHC12	-0.232887624466572	0.0445703608556434	0.122604938791657
ZFYVE21	0.280455192034139	0.0150624055317084	0.055180543342124
ZG16B	-0.307865351488215	0.00720947863559388	0.0313921298304145
ZNF154	-0.601298729024661	1.16649483221867e-08	5.5554316384414e-07
ZNF232	0.00327169274537696	0.977817122472283	0.99518606993593
ZNF329	-0.521934566145092	2.27045830951015e-06	4.80580342179649e-05
ZNF536	-0.510327169274538	4.04813777560692e-06	7.52361215856701e-05
ZNF76	-0.417695590327169	0.000219151397334869	0.00219728111538382
ZNF776	-0.208990042674253	0.0720491714148915	0.175404053093122
ZNF83	0.0439544807965861	0.707505362781613	0.836484377391658
ZSCAN1	-0.626090050662673	1.88954986742791e-09	1.02845499927147e-07
