# Supplementary material for: TUBB2A and TM4SF1 Methylation Define Prognostic Subgroups in Adult-Type Diffuse Glioma
Source: Cancers (Basel). 2026 Feb 16;18(4):638. doi: 10.3390/cancers18040638 (PMC12938886; doi:10.3390/cancers18040638)
Supplement: Supplementary file 1 [file cancers-18-00638-s001.zip › Supplementary TableS5_Age_groups_validation.csv]

Patient	Fraction	Epigenetic_Group
TCGA-02-0001	0.206225680933852	YG-CIMP
TCGA-02-0003	0.234126984126984	YG-CIMP
TCGA-02-0006	0.214007782101167	YG-CIMP
TCGA-02-0007	0.276264591439689	AG-CIMP
TCGA-02-0009	0.291828793774319	AG-CIMP
TCGA-02-0010	0.291828793774319	AG-CIMP
TCGA-02-0011	0.217898832684825	YG-CIMP
TCGA-02-0014	0.280155642023346	AG-CIMP
TCGA-02-0021	0.264591439688716	AG-CIMP
TCGA-02-0024	0.1953125	YG-CIMP
TCGA-02-0027	0.23828125	YG-CIMP
TCGA-02-0028	0.385214007782101	AG-CIMP
TCGA-02-0033	0.214007782101167	YG-CIMP
TCGA-02-0034	0.167315175097276	YG-CIMP
TCGA-02-0037	0.24124513618677	YG-CIMP
TCGA-02-0038	0.237354085603113	YG-CIMP
TCGA-02-0043	0.303501945525292	AG-CIMP
TCGA-02-0046	0.260700389105058	AG-CIMP
TCGA-02-0047	0.221789883268482	YG-CIMP
TCGA-02-0052	0.190661478599222	YG-CIMP
TCGA-02-0054	0.206225680933852	YG-CIMP
TCGA-02-0055	0.182879377431907	YG-CIMP
TCGA-02-0057	0.21011673151751	YG-CIMP
TCGA-02-0058	0.319066147859922	AG-CIMP
TCGA-02-0060	0.221789883268482	YG-CIMP
TCGA-02-0064	0.249027237354086	YG-CIMP
TCGA-02-0069	0.194552529182879	YG-CIMP
TCGA-02-0071	0.217898832684825	YG-CIMP
TCGA-02-0074	0.22265625	YG-CIMP
TCGA-02-0075	0.2109375	YG-CIMP
TCGA-02-0080	0.334630350194553	AG-CIMP
TCGA-02-0083	0.268482490272374	AG-CIMP
TCGA-02-0085	0.22568093385214	YG-CIMP
TCGA-02-0086	0.249027237354086	YG-CIMP
TCGA-02-0089	0.249027237354086	YG-CIMP
TCGA-02-0099	0.207843137254902	YG-CIMP
TCGA-02-0102	0.296875	AG-CIMP
TCGA-02-0107	0.194552529182879	YG-CIMP
TCGA-02-0113	0.256809338521401	AG-CIMP
TCGA-02-0114	0.268482490272374	AG-CIMP
TCGA-02-0115	0.221789883268482	YG-CIMP
TCGA-02-0116	0.264591439688716	AG-CIMP
TCGA-02-2466	0.194552529182879	YG-CIMP
TCGA-02-2470	0.167315175097276	YG-CIMP
TCGA-02-2483	0.307392996108949	AG-CIMP
TCGA-02-2485	0.268482490272374	AG-CIMP
TCGA-02-2486	0.268482490272374	AG-CIMP
TCGA-06-0119	0.182879377431907	YG-CIMP
TCGA-06-0121	0.202334630350195	YG-CIMP
TCGA-06-0122	0.32295719844358	AG-CIMP
TCGA-06-0124	0.237354085603113	YG-CIMP
TCGA-06-0125	0.268482490272374	AG-CIMP
TCGA-06-0126	0.272373540856031	AG-CIMP
TCGA-06-0128	0.30859375	AG-CIMP
TCGA-06-0129	0.272373540856031	AG-CIMP
TCGA-06-0130	0.202334630350195	YG-CIMP
TCGA-06-0133	0.214007782101167	YG-CIMP
TCGA-06-0137	0.260700389105058	AG-CIMP
TCGA-06-0139	0.164705882352941	YG-CIMP
TCGA-06-0140	0.276264591439689	AG-CIMP
TCGA-06-0141	0.186770428015564	YG-CIMP
TCGA-06-0142	0.214007782101167	YG-CIMP
TCGA-06-0143	0.17578125	YG-CIMP
TCGA-06-0145	0.287937743190661	AG-CIMP
TCGA-06-0147	0.217898832684825	YG-CIMP
TCGA-06-0148	0.252918287937743	AG-CIMP
TCGA-06-0155	0.202334630350195	YG-CIMP
TCGA-06-0169	0.221789883268482	YG-CIMP
TCGA-06-0875	0.147859922178988	YG-CIMP
TCGA-06-0876	0.22568093385214	YG-CIMP
TCGA-06-0877	0.311284046692607	AG-CIMP
TCGA-06-0878	0.194552529182879	YG-CIMP
TCGA-06-0879	0.237354085603113	YG-CIMP
TCGA-06-0881	0.151750972762646	YG-CIMP
TCGA-06-0882	0.175097276264591	YG-CIMP
TCGA-06-0939	0.240157480314961	YG-CIMP
TCGA-06-1084	0.21011673151751	YG-CIMP
TCGA-06-1086	0.194552529182879	YG-CIMP
TCGA-06-1087	0.221789883268482	YG-CIMP
TCGA-06-1800	0.206225680933852	YG-CIMP
TCGA-06-1801	0.182879377431907	YG-CIMP
TCGA-06-1802	0.245136186770428	YG-CIMP
TCGA-06-1805	0.264591439688716	AG-CIMP
TCGA-06-2557	0.280155642023346	AG-CIMP
TCGA-06-2558	0.202334630350195	YG-CIMP
TCGA-06-2559	0.22568093385214	YG-CIMP
TCGA-06-2561	0.198443579766537	YG-CIMP
TCGA-06-2562	0.268482490272374	AG-CIMP
TCGA-06-2563	0.276264591439689	AG-CIMP
TCGA-06-2564	0.22568093385214	YG-CIMP
TCGA-06-2565	0.299610894941634	AG-CIMP
TCGA-06-2566	0.22568093385214	YG-CIMP
TCGA-06-2567	0.190661478599222	YG-CIMP
TCGA-06-2569	0.237354085603113	YG-CIMP
TCGA-06-2570	0.252918287937743	AG-CIMP
TCGA-12-0670	0.280155642023346	AG-CIMP
TCGA-12-0818	0.392996108949416	AG-CIMP
TCGA-12-0819	0.276264591439689	AG-CIMP
TCGA-12-0820	0.229571984435798	YG-CIMP
TCGA-12-0821	0.151750972762646	YG-CIMP
TCGA-12-0822	0.190661478599222	YG-CIMP
TCGA-12-0826	0.190661478599222	YG-CIMP
TCGA-12-0827	0.284046692607004	AG-CIMP
TCGA-12-0828	0.245136186770428	YG-CIMP
TCGA-12-0829	0.206225680933852	YG-CIMP
TCGA-12-1088	0.1484375	YG-CIMP
TCGA-12-1089	0.198443579766537	YG-CIMP
TCGA-12-1090	0.229571984435798	YG-CIMP
TCGA-12-1091	0.198443579766537	YG-CIMP
TCGA-12-1092	0.167315175097276	YG-CIMP
TCGA-12-1093	0.190661478599222	YG-CIMP
TCGA-12-1094	0.272373540856031	AG-CIMP
TCGA-12-1095	0.214007782101167	YG-CIMP
TCGA-12-1096	0.178988326848249	YG-CIMP
TCGA-12-1097	0.252918287937743	AG-CIMP
TCGA-12-1098	0.299610894941634	AG-CIMP
TCGA-12-1099	0.22568093385214	YG-CIMP
TCGA-12-1597	0.319066147859922	AG-CIMP
TCGA-12-1598	0.256809338521401	AG-CIMP
TCGA-12-1599	0.221789883268482	YG-CIMP
TCGA-12-1600	0.307392996108949	AG-CIMP
TCGA-12-1602	0.233463035019455	YG-CIMP
TCGA-12-3644	0.202334630350195	YG-CIMP
TCGA-12-3646	0.268482490272374	AG-CIMP
TCGA-12-3648	0.272373540856031	AG-CIMP
TCGA-12-3649	0.276264591439689	AG-CIMP
TCGA-12-3650	0.268482490272374	AG-CIMP
TCGA-12-3651	0.190661478599222	YG-CIMP
TCGA-12-3652	0.24124513618677	YG-CIMP
TCGA-12-3653	0.252918287937743	AG-CIMP
TCGA-14-0736	0.155642023346304	YG-CIMP
TCGA-14-0783	0.284046692607004	AG-CIMP
TCGA-14-0786	0.256809338521401	AG-CIMP
TCGA-14-0787	0.272373540856031	AG-CIMP
TCGA-14-0789	0.202334630350195	YG-CIMP
TCGA-14-0790	0.315175097276265	AG-CIMP
TCGA-14-0812	0.25	AG-CIMP
TCGA-14-0813	0.178988326848249	YG-CIMP
TCGA-14-0817	0.229571984435798	YG-CIMP
TCGA-14-0865	0.229571984435798	YG-CIMP
TCGA-14-0866	0.252918287937743	AG-CIMP
TCGA-14-0867	0.217898832684825	YG-CIMP
TCGA-14-0871	0.151750972762646	YG-CIMP
TCGA-14-1034	0.21011673151751	YG-CIMP
TCGA-14-1037	0.22568093385214	YG-CIMP
TCGA-14-1396	0.268482490272374	AG-CIMP
TCGA-14-1401	0.190661478599222	YG-CIMP
TCGA-14-1402	0.303501945525292	AG-CIMP
TCGA-14-1451	0.202334630350195	YG-CIMP
TCGA-14-1452	0.24124513618677	YG-CIMP
TCGA-14-1453	0.268482490272374	AG-CIMP
TCGA-14-1454	0.22568093385214	YG-CIMP
TCGA-14-1455	0.124513618677043	YG-CIMP
TCGA-14-1456	0.326848249027237	AG-CIMP
TCGA-14-1458	0.319066147859922	AG-CIMP
TCGA-14-1459	0.202334630350195	YG-CIMP
TCGA-14-1794	0.233463035019455	YG-CIMP
TCGA-14-1795	0.264591439688716	AG-CIMP
TCGA-14-1821	0.307392996108949	AG-CIMP
TCGA-14-1823	0.284046692607004	AG-CIMP
TCGA-14-1825	0.190661478599222	YG-CIMP
TCGA-14-1827	0.21011673151751	YG-CIMP
TCGA-14-1829	0.214007782101167	YG-CIMP
TCGA-14-2554	0.22568093385214	YG-CIMP
TCGA-14-2555	0.24124513618677	YG-CIMP
TCGA-14-3476	0.21011673151751	YG-CIMP
TCGA-14-3477	0.136186770428016	YG-CIMP
TCGA-14-4157	0.32295719844358	AG-CIMP
TCGA-15-1446	0.24124513618677	YG-CIMP
TCGA-15-1447	0.176470588235294	YG-CIMP
TCGA-15-1449	0.163424124513619	YG-CIMP
TCGA-16-0846	0.264591439688716	AG-CIMP
TCGA-16-0848	0.198443579766537	YG-CIMP
TCGA-16-0849	0.334630350194553	AG-CIMP
TCGA-16-0850	0.307392996108949	AG-CIMP
TCGA-16-0861	0.171206225680934	YG-CIMP
TCGA-16-1045	0.202334630350195	YG-CIMP
TCGA-16-1047	0.229571984435798	YG-CIMP
TCGA-16-1048	0.22568093385214	YG-CIMP
TCGA-16-1055	0.202334630350195	YG-CIMP
TCGA-16-1056	0.233463035019455	YG-CIMP
TCGA-16-1060	0.245136186770428	YG-CIMP
TCGA-16-1062	0.287937743190661	AG-CIMP
TCGA-16-1063	0.264591439688716	AG-CIMP
TCGA-16-1460	0.330739299610895	AG-CIMP
TCGA-19-0955	0.206225680933852	YG-CIMP
TCGA-19-0957	0.272373540856031	AG-CIMP
TCGA-19-0960	0.214007782101167	YG-CIMP
TCGA-19-0962	0.202334630350195	YG-CIMP
TCGA-19-0963	0.190661478599222	YG-CIMP
TCGA-19-0964	0.326848249027237	AG-CIMP
TCGA-19-1385	0.175097276264591	YG-CIMP
TCGA-19-1386	0.249027237354086	YG-CIMP
TCGA-19-1387	0.249027237354086	YG-CIMP
TCGA-19-1388	0.190661478599222	YG-CIMP
TCGA-19-1389	0.190661478599222	YG-CIMP
TCGA-19-1390	0.245136186770428	YG-CIMP
TCGA-19-1392	0.287937743190661	AG-CIMP
TCGA-19-1786	0.24124513618677	YG-CIMP
TCGA-19-1787	0.252918287937743	AG-CIMP
TCGA-19-1788	0.315175097276265	AG-CIMP
TCGA-19-1789	0.268482490272374	AG-CIMP
TCGA-19-1790	0.268482490272374	AG-CIMP
TCGA-19-1791	0.206225680933852	YG-CIMP
TCGA-19-2619	0.237354085603113	YG-CIMP
TCGA-19-2620	0.260700389105058	AG-CIMP
TCGA-19-2621	0.214007782101167	YG-CIMP
TCGA-19-2623	0.221789883268482	YG-CIMP
TCGA-19-2624	0.21011673151751	YG-CIMP
TCGA-19-2625	0.198443579766537	YG-CIMP
TCGA-19-2629	0.287937743190661	AG-CIMP
TCGA-19-2631	0.291828793774319	AG-CIMP
TCGA-19-4068	0.264591439688716	AG-CIMP
TCGA-26-1438	0.16796875	YG-CIMP
TCGA-26-1439	0.245967741935484	YG-CIMP
TCGA-26-1440	0.190661478599222	YG-CIMP
TCGA-26-1443	0.287937743190661	AG-CIMP
TCGA-26-1799	0.229571984435798	YG-CIMP
TCGA-27-1830	0.23046875	YG-CIMP
TCGA-27-1831	0.206225680933852	YG-CIMP
TCGA-27-1832	0.202334630350195	YG-CIMP
TCGA-27-1833	0.276264591439689	AG-CIMP
TCGA-27-1834	0.237354085603113	YG-CIMP
TCGA-27-1835	0.252918287937743	AG-CIMP
TCGA-27-1836	0.190661478599222	YG-CIMP
TCGA-27-1837	0.221789883268482	YG-CIMP
TCGA-27-1838	0.178988326848249	YG-CIMP
TCGA-27-2518	0.252918287937743	AG-CIMP
TCGA-27-2519	0.229571984435798	YG-CIMP
TCGA-27-2521	0.245136186770428	YG-CIMP
TCGA-27-2523	0.315175097276265	AG-CIMP
TCGA-27-2524	0.268482490272374	AG-CIMP
TCGA-27-2526	0.237354085603113	YG-CIMP
TCGA-27-2527	0.178988326848249	YG-CIMP
TCGA-27-2528	0.24124513618677	YG-CIMP
TCGA-28-1745	0.18359375	YG-CIMP
TCGA-28-1746	0.245136186770428	YG-CIMP
TCGA-28-1747	0.206225680933852	YG-CIMP
TCGA-28-1749	0.264591439688716	AG-CIMP
TCGA-28-1750	0.245136186770428	YG-CIMP
TCGA-28-1751	0.190661478599222	YG-CIMP
TCGA-28-1752	0.22568093385214	YG-CIMP
TCGA-28-1753	0.233463035019455	YG-CIMP
TCGA-28-1755	0.221789883268482	YG-CIMP
TCGA-28-1756	0.35408560311284	AG-CIMP
TCGA-28-1757	0.24124513618677	YG-CIMP
TCGA-28-1760	0.23046875	YG-CIMP
TCGA-28-2499	0.276264591439689	AG-CIMP
TCGA-28-2502	0.194552529182879	YG-CIMP
TCGA-28-2506	0.229571984435798	YG-CIMP
TCGA-28-2509	0.272373540856031	AG-CIMP
TCGA-28-2512	0.214007782101167	YG-CIMP
TCGA-28-2513	0.175097276264591	YG-CIMP
TCGA-28-2514	0.245136186770428	YG-CIMP
TCGA-32-1970	0.217898832684825	YG-CIMP
TCGA-32-1973	0.186770428015564	YG-CIMP
TCGA-32-1976	0.221789883268482	YG-CIMP
TCGA-32-1977	0.229571984435798	YG-CIMP
TCGA-32-1978	0.33852140077821	AG-CIMP
TCGA-32-1982	0.245136186770428	YG-CIMP
TCGA-32-1986	0.221789883268482	YG-CIMP
TCGA-32-1987	0.233463035019455	YG-CIMP
TCGA-32-1991	0.229571984435798	YG-CIMP
TCGA-32-2491	0.24124513618677	YG-CIMP
TCGA-32-2494	0.194552529182879	YG-CIMP
TCGA-32-2495	0.334630350194553	AG-CIMP
TCGA-32-2615	0.217898832684825	YG-CIMP
TCGA-32-2616	0.214007782101167	YG-CIMP
TCGA-32-2632	0.221789883268482	YG-CIMP
TCGA-32-2634	0.24124513618677	YG-CIMP
TCGA-32-2638	0.276264591439689	AG-CIMP
TCGA-32-4208	0.350194552529183	AG-CIMP
TCGA-32-4209	0.229571984435798	YG-CIMP
TCGA-32-4210	0.252918287937743	AG-CIMP
TCGA-32-4211	0.237354085603113	YG-CIMP
TCGA-32-4213	0.221789883268482	YG-CIMP
TCGA-32-4719	0.268482490272374	AG-CIMP
TCGA-41-2571	0.245136186770428	YG-CIMP
TCGA-41-2572	0.276264591439689	AG-CIMP
TCGA-41-2573	0.175097276264591	YG-CIMP
TCGA-41-2575	0.202334630350195	YG-CIMP
TCGA-41-3392	0.252918287937743	AG-CIMP
TCGA-41-3393	0.264591439688716	AG-CIMP
TCGA-41-3915	0.22568093385214	YG-CIMP
TCGA-41-4097	0.24124513618677	YG-CIMP
